# Supplementary material for: Longer Sperm Swim More Slowly in the Canary Islands Chiffchaff
Source: Cells. 2021 May 31;10(6):1358. doi: 10.3390/cells10061358 (PMC8228216; doi:10.3390/cells10061358)
Supplement: Supplementary file 1 [file cells-10-01358-s001.zip]

Archive with 2 entries (2 files):
- cells-1206148-supplementary/Figure S1.pdf
- cells-1206148-supplementary/SuppTables_04_16.xlsx
