# Supplementary material for: Longer Sperm Swim More Slowly in the Canary Islands Chiffchaff
Source: Cells. 2021 May 31;10(6):1358. doi: 10.3390/cells10061358 (PMC8228216; doi:10.3390/cells10061358)
Supplement: Supplementary file 1 [file cells-10-01358-s001.zip › cells-1206148-supplementary/SuppTables_04_16.xlsx]

## Sheet: Table S1. SampleList
Table S1. Overview of Canary Island chiffchaff samples collected in this study, and details on which data were used from each individual. Genetic and sperm samples were accessioned to the University of Oslo Natural History Museum (NHMO).
NHMO Accession Number	Capture Locality	Date of capture	BOLD identifier (for DNA barcoded individuals only)	GenBank Accession (for DNA barcoded individuals)	Sperm morphology measured?	Sperm swimming performance measured?	DNA barcoded?	COI haplogroup (see table S2, S3)
NHMO-BI-18194	Tenerife, La Orotava	2009-03-22			yes
NHMO-BI-18195	Tenerife, La Orotava	2009-03-22			yes
NHMO-BI-18207	Tenerife, Aguamanse	2009-03-23	BONMA062-10	MW845015	yes		yes	X
NHMO-BI-18208	Tenerife, Aguamanse	2009-03-23	BONMA099-11	MW845024			yes	X
NHMO-BI-18221	Tenerife, Lagunetas	2009-03-24	BONMA063-10	MW845056			yes	II
NHMO-BI-18256	Tenerife, Tejina	2009-03-26			yes
NHMO-BI-18243	Tenerife, Las Mercedes	2009-03-26	BONMA064-10	MW845045	yes		yes	VII
NHMO-BI-18250	Tenerife, Hiedras	2009-03-26	BONMA065-10	MW845039	yes		yes	IX
NHMO-BI-18283	Tenerife, Rayo	2009-03-30			yes
NHMO-BI-18289	Gran Canaria, Caideros	2009-04-01	BONMA053-10	MW845055	yes		yes	III
NHMO-BI-18296	Gran Canaria, Caideros	2009-04-01	BONMA301-12	MW845036	yes		yes	III
NHMO-BI-18297	Gran Canaria, Caideros	2009-04-01	BONMA302-12	MW845026	yes		yes	I
NHMO-BI-18298	Gran Canaria, Caideros	2009-04-01	BONMA303-12	MW845017			yes	III
NHMO-BI-18302	Gran Canaria, Caideros	2009-04-01	BONMA304-12	MW845051			yes	I
NHMO-BI-18303	Gran Canaria, Caideros	2009-04-01	BONMA305-12	MW845025	yes		yes	III
NHMO-BI-18306	Gran Canaria, Tamadaba	2009-04-01	BONMA054-10	MW845053	yes		yes	I
NHMO-BI-18310	Gran Canaria, Tamadaba	2009-04-01	BONMA306-12	MW845029	yes		yes	XIII
NHMO-BI-18316	Gran Canaria, Acusa	2009-04-02			yes
NHMO-BI-18311	Gran Canaria, Tamadaba	2009-04-02	BONMA307-12	MW845041	yes, excluded; same male as NHMO-BI-80501		yes	III
NHMO-BI-18314	Gran Canaria, Tamadaba	2009-04-02	BONMA308-12	MW845022	yes		yes	XII
NHMO-BI-18319	Gran Canaria, Caideros	2009-04-02	BONMA055-10	MW845011	yes		yes	I
NHMO-BI-18323	Gran Canaria, Caideros	2009-04-02	BONMA309-12	MW845014	yes		yes	I
NHMO-BI-18325	Gran Canaria, Caideros	2009-04-02	BONMA310-12	MW845049	yes		yes	XIV
NHMO-BI-18327	Gran Canaria, Caideros	2009-04-02	BONMA311-12	MW845050			yes	III
NHMO-BI-18334	Gran Canaria, Caideros	2009-04-03	BONMA312-12	MW845052	yes		yes	III
NHMO-BI-18341	Gran Canaria, Barranco de Guyadra	2009-04-03	BONMA056-10	MW845057	yes		yes	I
NHMO-BI-44155	Gran Canaria	2010-04-14			yes	yes
NHMO-BI-44161	Gran Canaria	2010-04-14			yes
NHMO-BI-25019	Gran Canaria, Artenara	2010-04-14	BONMA313-12	MW845034	yes	yes	yes	XVI
NHMO-BI-25020	Gran Canaria, Tamadaba	2010-04-15	BONMA314-12	MW845048	yes	yes	yes	I
NHMO-BI-25026	Gran Canaria, Tamadaba	2010-04-15	BONMA315-12	MW845038	yes	yes	yes	III
NHMO-BI-25027	Gran Canaria, Tamadaba	2010-04-15	BONMA316-12	MW845058	yes	yes	yes	III
NHMO-BI-25029	Gran Canaria, Tamadaba	2010-04-15	BONMA317-12	MW845042	yes	yes	yes	I
NHMO-BI-25031	Gran Canaria, Tamadaba	2010-04-15	BONMA318-12	MW845027	yes	yes	yes	XII
NHMO-BI-25036	Gran Canaria, Tamadaba	2010-04-15	BONMA319-12	MW845012	yes	yes	yes	III
NHMO-BI-25363	Gran Canaria, Tamadaba	2010-04-15	BONMA325-12	MW845018			yes	I
NHMO-BI-27295	Gran Canaria, Saucillo	2010-04-15	BONMA328-12	MW845035			yes	III
NHMO-BI-25051	Gran Canaria, La Culata	2010-04-16	BONMA320-12	MW845019	yes	yes	yes	III
NHMO-BI-25054	Gran Canaria, La Culata	2010-04-16	BONMA321-12	MW845023	yes	yes	yes	III
NHMO-BI-25070	Gran Canaria, San Bartolome de Fontanales	2010-04-17	BONMA322-12	MW845013	yes	yes	yes	XII
NHMO-BI-25071	Gran Canaria, San Bartolome de Fontanales	2010-04-17	BONMA323-12	MW845054	yes	yes	yes	III
NHMO-BI-25074	Gran Canaria, Artenara	2010-04-17	BONMA324-12	MW845028	yes	yes	yes	I
NHMO-BI-25080	El Hierro, Mirador del Golfo	2010-04-18	BONMA049-10	MW845030	yes	yes	yes	VIII
NHMO-BI-25084	El Hierro, Mirador del Golfo	2010-04-19	BONMA131-11	MW845040	yes	yes	yes	XI
NHMO-BI-25088	El Hierro, Mirador del Golfo	2010-04-19	BONMA050-10	MW845043	yes	yes	yes	VIII
NHMO-BI-25096	El Hierro, Mirador del Golfo	2010-04-19	BONMA051-10	MW845044	yes	yes	yes	V
NHMO-BI-25097	El Hierro, Mirador del Golfo	2010-04-19	BONMA052-10	MW845016	yes	yes	yes	VI
NHMO-BI-25108	El Hierro, Mirador del Golfo	2010-04-20			yes	yes
NHMO-BI-25111	El Hierro, Mirador del Golfo	2010-04-20			yes	yes
NHMO-BI-25115	El Hierro, Mirador del Golfo	2010-04-20			yes	yes
NHMO-BI-25118	El Hierro, Mirador de Jinama	2010-04-21			yes	yes
NHMO-BI-25119	El Hierro, Mirador de Jinama	2010-04-21			yes	yes
NHMO-BI-25128	El Hierro, Mirador de Jinama	2010-04-21			yes	yes
NHMO-BI-25133	El Hierro, Mirador de Jinama	2010-04-22			yes	yes
NHMO-BI-25136	El Hierro, Mirador de Jinama	2010-04-22			yes	yes
NHMO-BI-25140	El Hierro, Mirador de Jinama	2010-04-22			yes	yes
NHMO-BI-25142	El Hierro, Mirador del Golfo	2010-04-22			yes	yes
NHMO-BI-25143	El Hierro, Mirador del Golfo	2010-04-22			yes	yes
NHMO-BI-25150	El Hierro, Mirador del Golfo	2010-04-22			yes	yes
NHMO-BI-44157	El Hierro	2010-04-22			yes
NHMO-BI-25156	El Hierro, Mirador del Golfo	2010-04-23			yes	yes
NHMO-BI-25158	El Hierro, Mirador del Golfo	2010-04-23			yes	yes
NHMO-BI-25185	Tenerife, El Rosario	2010-04-26			yes	yes
NHMO-BI-25191	Tenerife, El Rosario	2010-04-26			yes	yes
NHMO-BI-25209	Tenerife, El Rosario	2010-04-27			yes	yes
NHMO-BI-25213	Tenerife, El Rosario	2010-04-27			yes	yes
NHMO-BI-25221	Tenerife, El Rosario	2010-04-27			yes	yes
NHMO-BI-25224	Tenerife, El Rosario	2010-04-27			yes	yes
NHMO-BI-25229	Tenerife, El Rosario	2010-04-28			yes	yes
NHMO-BI-25251	Tenerife, San Andres	2010-04-29			yes	yes
NHMO-BI-25262	La Palma, Los Cancajos	2010-05-01	BONMA057-10	MW845047	yes	yes	yes	IV
NHMO-BI-25269	La Palma, Los Cancajos	2010-05-01	BONMA058-10	MW845021	yes	yes	yes	IV
NHMO-BI-25270	La Palma, Los Cancajos	2010-05-01	BONMA059-10	MW845032	yes	yes	yes	VI
NHMO-BI-25276	La Palma, Los Cancajos	2010-05-01	BONMA060-10	MW845046	yes	yes	yes	IV
NHMO-BI-25277	La Palma, Los Cancajos	2010-05-01	BONMA061-10	MW845033	yes	yes	yes	IV
NHMO-BI-25289	La Palma, Fuencaliente	2010-05-02			yes	yes
NHMO-BI-25297	La Palma, Los Tilos field st.	2010-05-03			yes	yes
NHMO-BI-25302	La Palma, Los Tilos field st.	2010-05-03			yes	yes
NHMO-BI-25315	La Palma, Los Tilos field st.	2010-05-04			yes	yes
NHMO-BI-25324	La Palma, Los Tilos field st.	2010-05-04			yes	yes
NHMO-BI-25333	La Palma, Garafia	2010-05-05			yes	yes
NHMO-BI-25335	La Palma, Garafia	2010-05-05			yes	yes
NHMO-BI-25340	La Palma, Garafia	2010-05-05			yes	yes
NHMO-BI-25342	La Palma, Garafia	2010-05-05			yes	yes
NHMO-BI-25358	La Palma, Garafia	2010-05-06			yes	yes
NHMO-BI-25359	La Palma, Garafia	2010-05-06			yes	yes
NHMO-BI-27080	Tenerife, Guargacho	2011-01-24			yes
NHMO-BI-27081	Tenerife, Guargacho	2011-01-24			yes
NHMO-BI-27086	Tenerife, Guargacho	2011-01-24			yes
NHMO-BI-27089	Tenerife, Guargacho	2011-01-28			yes
NHMO-BI-27163	Gran Canaria, Agaete	2011-02-08	BONMA326-12	MW845031	yes		yes	III
NHMO-BI-27188	Gran Canaria, Agaete	2011-02-10	BONMA327-12	MW845020	yes		yes	XIII
NHMO-BI-27383	La Gomera, Abalo	2011-02-21			yes
NHMO-BI-44165	La Gomera, Abalo	2011-02-22			yes
NHMO-BI-80501	Gran Canaria, Tamadaba	2011-03-03			yes
NHMO-BI-27629	La Palma, San Simon	2011-03-21			yes	yes
NHMO-BI-27632	La Palma, San Simon	2011-03-21			yes	yes
NHMO-BI-27695	La Palma, Garafia2	2011-03-24			yes	yes
NHMO-BI-27703	La Palma, Salemera2	2011-03-25			yes	yes
NHMO-BI-27706	La Palma, Salemera3	2011-03-25			yes	yes
NHMO-BI-27707	La Palma, Salemera3	2011-03-25			yes	yes
NHMO-BI-27714	El Hierro, Mirador del Golfo 1	2011-03-27			yes
NHMO-BI-27727	El Hierro, Mirador del Golfo 3	2011-03-28			yes	yes
NHMO-BI-27750	El Hierro, Mirador de Jinama	2011-03-29			yes	yes
NHMO-BI-27770	La Gomera, La Laguna Grande	2011-04-27			yes	yes
NHMO-BI-27783	La Gomera, Garajonay	2011-04-28			yes	yes
NHMO-BI-27788	La Gomera, Garajonay	2011-04-28			yes	yes
NHMO-BI-27798	La Gomera, Garajonay	2011-04-28			yes	yes
NHMO-BI-80505	La Gomera, Garajonay	2011-04-28			yes	yes
NHMO-BI-27797	La Gomera, Garajonay	2011-04-28	BONMA264-11	MW845010	yes	yes	yes	XV
NHMO-BI-27806	La Gomera, Garajonay	2011-04-29			yes	yes
NHMO-BI-27811	La Gomera, Garajonay	2011-04-29			yes	yes
NHMO-BI-27832	La Gomera, Las Hayas	2011-04-29	BONMA275-11	MW845037	yes	yes	yes	XVII
NHMO-BI-44152	Tenerife, Monte Pinar	(2009; date incomplete)			yes
NHMO-BI-25508	Tenerife	(2009; date incomplet)			yes
NHMO-BI-80504	El Hierro, Mirador del Golfo	2011-03-30			yes; excluded, same male as NHMO-BI-25143	yes; excluded, same male as NHMO-BI-25143

## Sheet: Table S2. COI haplotype-males
Table S2. Assignment of individuals to haplogroups. Haplogroups refer to the combined analysis of our data with Illera et al. (2020)'s data; see figure S1. Sample-level data were kindly provided by JC Illera. GenBank Accession numbers for Illera et al.'s haplotype representatives are in Table S3.
BOLD ID or other individual ID	GenBank Accession No	Haplogroup	Capture location	Data source
BONMA054-10	MW845053	I	Gran Canaria	this study
BONMA055-10	MW845011	I	Gran Canaria	this study
BONMA056-10	MW845057	I	Gran Canaria	this study
BONMA302-12	MW845026	I	Gran Canaria	this study
BONMA304-12	MW845051	I	Gran Canaria	this study
BONMA309-12	MW845014	I	Gran Canaria	this study
BONMA314-12	MW845048	I	Gran Canaria	this study
BONMA317-12	MW845042	I	Gran Canaria	this study
BONMA324-12	MW845028	I	Gran Canaria	this study
BONMA325-12	MW845018	I	Gran Canaria	this study
PH19.GranCanaria		I	Gran Canaria	Illera et al. 2020
PH23.GranCanaria		I	Gran Canaria	Illera et al. 2020
PH26.GranCanaria		I	Gran Canaria	Illera et al. 2020
PH27.GranCanaria		I	Gran Canaria	Illera et al. 2020
PH32.GranCanaria		I	Gran Canaria	Illera et al. 2020
PH33.GranCanaria		I	Gran Canaria	Illera et al. 2020
BONMA063-10	MW845056	II	Tenerife	this study
PH75.Tenerife		II	Tenerife	Illera et al. 2020
BONMA053-10	MW845055	III	Gran Canaria	this study
BONMA301-12	MW845036	III	Gran Canaria	this study
BONMA303-12	MW845017	III	Gran Canaria	this study
BONMA305-12	MW845025	III	Gran Canaria	this study
BONMA307-12	MW845041	III	Gran Canaria	this study
BONMA311-12	MW845050	III	Gran Canaria	this study
BONMA312-12	MW845052	III	Gran Canaria	this study
BONMA315-12	MW845038	III	Gran Canaria	this study
BONMA316-12	MW845058	III	Gran Canaria	this study
BONMA319-12	MW845012	III	Gran Canaria	this study
BONMA320-12	MW845019	III	Gran Canaria	this study
BONMA321-12	MW845023	III	Gran Canaria	this study
BONMA323-12	MW845054	III	Gran Canaria	this study
BONMA326-12	MW845031	III	Gran Canaria	this study
BONMA328-12	MW845035	III	Gran Canaria	this study
PH20.GranCanaria		III	Gran Canaria	Illera et al. 2020
PH21.GranCanaria		III	Gran Canaria	Illera et al. 2020
PH22.GranCanaria		III	Gran Canaria	Illera et al. 2020
PH28.GranCanaria		III	Gran Canaria	Illera et al. 2020
PH29.GranCanaria		III	Gran Canaria	Illera et al. 2020
PH34.GranCanaria		III	Gran Canaria	Illera et al. 2020
PH35.Grancanaria		III	Gran Canaria	Illera et al. 2020
BONMA057-10	MW845047	IV	La Palma	this study
BONMA058-10	MW845021	IV	La Palma	this study
BONMA060-10	MW845046	IV	La Palma	this study
BONMA061-10	MW845033	IV	La Palma	this study
PH48.LaGomera		IV	La Gomera	Illera et al. 2020
PH49.LaGomera		IV	La Gomera	Illera et al. 2020
PH53.LaPalma		IV	La Palma	Illera et al. 2020
PH54.LaPalma		IV	La Palma	Illera et al. 2020
PH58.LaPalma		IV	La Palma	Illera et al. 2020
PH60.LaPalma		IV	La Palma	Illera et al. 2020
PH61.LaPalma		IV	La Palma	Illera et al. 2020
PH63.LaPalma		IV	La Palma	Illera et al. 2020
PH64.LaPalma		IV	La Palma	Illera et al. 2020
PH77.Tenerife		IV	Tenerife	Illera et al. 2020
BONMA065-10	MW845039	IX	Tenerife	this study
PH86.Tenerife		IX	Tenerife	Illera et al. 2020
BONMA051-10	MW845044	V	El Hierro	this study
PH3.Hierro		V	El Hierro	Illera et al. 2020
BONMA052-10	MW845016	VI	El Hierro	this study
BONMA059-10	MW845032	VI	La Palma	this study
PH11.Hierro		VI	El Hierro	Illera et al. 2020
PH12.Hierro		VI	El Hierro	Illera et al. 2020
PH15.Hierro		VI	El Hierro	Illera et al. 2020
PH16.Hierro		VI	El Hierro	Illera et al. 2020
PH17.Hierro		VI	El Hierro	Illera et al. 2020
PH18.Hierro		VI	El Hierro	Illera et al. 2020
PH38.LaGomera		VI	La Gomera	Illera et al. 2020
PH4.Hierro		VI	El Hierro	Illera et al. 2020
PH40.LaGomera		VI	La Gomera	Illera et al. 2020
PH43.LaGomera		VI	La Gomera	Illera et al. 2020
PH5.Hierro		VI	El Hierro	Illera et al. 2020
PH55.LaPalma		VI	La Palma	Illera et al. 2020
PH56.LaPalma		VI	La Palma	Illera et al. 2020
PH59.LaPalma		VI	La Palma	Illera et al. 2020
PH6.Hierro		VI	El Hierro	Illera et al. 2020
PH7.Hierro		VI	El Hierro	Illera et al. 2020
PH72.Tenerife		VI	Tenerife	Illera et al. 2020
PH74.Tenerife		VI	Tenerife	Illera et al. 2020
PH8.Hierro		VI	El Hierro	Illera et al. 2020
PH9.Hierro		VI	El Hierro	Illera et al. 2020
BONMA064-10	MW845045	VII	Tenerife	this study
PH78.Tenerife		VII	Tenerife	Illera et al. 2020
BONMA049-10	MW845030	VIII	El Hierro	this study
BONMA050-10	MW845043	VIII	El Hierro	this study
PH14.Hierro		VIII	El Hierro	Illera et al. 2020
PH2.Hierro		VIII	El Hierro	Illera et al. 2020
PH41.LaGomera		VIII	La Gomera	Illera et al. 2020
PH42.LaGomera		VIII	La Gomera	Illera et al. 2020
PH47.LaGomera		VIII	La Gomera	Illera et al. 2020
PH51.LaGomera		VIII	La Gomera	Illera et al. 2020
PH57.LaPalma		VIII	La Palma	Illera et al. 2020
PH62.LaPalma		VIII	La Palma	Illera et al. 2020
PH66.LaPalma		VIII	La Palma	Illera et al. 2020
PH68.LaPalma		VIII	La Palma	Illera et al. 2020
PH69.LaPalma		VIII	La Palma	Illera et al. 2020
PH71.Tenerife		VIII	Tenerife	Illera et al. 2020
PH81.Tenerife		VIII	Tenerife	Illera et al. 2020
BONMA062-10	MW845015	X	Tenerife	this study
BONMA099-11	MW845024	X	Tenerife	this study
PH84.Tenerife		X	Tenerife	Illera et al. 2020
PH85.Tenerife		X	Tenerife	Illera et al. 2020
BONMA131-11	MW845040	XI	El Hierro	this study
PH1.Hierro		XI	El Hierro	Illera et al. 2020
PH10.Hierro		XI	El Hierro	Illera et al. 2020
PH13.Hierro		XI	El Hierro	Illera et al. 2020
BONMA308-12	MW845022	XII	Gran Canaria	this study
BONMA318-12	MW845027	XII	Gran Canaria	this study
BONMA322-12	MW845013	XII	Gran Canaria	this study
PH80.Tenerife		XII	Tenerife	Illera et al. 2020
PH82.Tenerife		XII	Tenerife	Illera et al. 2020
BONMA306-12	MW845029	XIII	Gran Canaria	this study
BONMA327-12	MW845020	XIII	Gran Canaria	this study
PH24.GranCanaria		XIII	Gran Canaria	Illera et al. 2020
PH25.GranCanaria		XIII	Gran Canaria	Illera et al. 2020
PH30.GranCanaria		XIII	Gran Canaria	Illera et al. 2020
PH31.GranCanaria		XIII	Gran Canaria	Illera et al. 2020
BONMA310-12	MW845049	XIV	Gran Canaria	this study
PH52.LaPalma		XIX	La Palma	Illera et al. 2020
PH76.Tenerife		XIX	Tenerife	Illera et al. 2020
PH87.Tenerife		XIX	Tenerife	Illera et al. 2020
BONMA264-11	MW845010	XV	La Gomera	this study
PH39.LaGomera		XV	La Gomera	Illera et al. 2020
BONMA313-12	MW845034	XVI	Gran Canaria	this study
BONMA275-11	MW845037	XVII	La Gomera	this study
PH37.LaGomera		XVIII	La Gomera	Illera et al. 2020
PH44.LaGomera		XVIII	La Gomera	Illera et al. 2020
PH45.LaGomera		XVIII	La Gomera	Illera et al. 2020
PH46.LaGomera		XVIII	La Gomera	Illera et al. 2020
PH50.LaGomera		XVIII	La Gomera	Illera et al. 2020
PH65.LaPalma		XX	La Palma	Illera et al. 2020
PH67.LaPalma		XX	La Palma	Illera et al. 2020
PH70.Tenerife		XXI	Tenerife	Illera et al. 2020
PH73.Tenerife		XXI	Tenerife	Illera et al. 2020
PH79.Tenerife		XXII	Tenerife	Illera et al. 2020
PH83.Tenerife		XXII	Tenerife	Illera et al. 2020

## Sheet: Table S3. Haplogroup summaries
Table S3. Summary of haplogroup frequencies among islands, where haplogroup numbers correspond to Figure S1, Table S1 and S2. For haplogroups also found in Illera et al. (2020), the Genbank accession number corresponding to their publication is provided. For haplogroups found only in this paper, a representative GenBank accession is given. For BOLD accession numbers for our data, see Table S2.
			N observations per island (this paper and Illera et al. 2020 combined)
Haplogroup	Genbank accession	Total individuals	El Hierro	Gran Canaria	La Gomera	La Palma	Tenerife
I	MT237938	16		16
II	MT237947	2					2
III	MT237939	22		22
IV	MT237943	14			2	11	1
IX	MT237952	2					2
V	MT237936	2	2
VI	MT237937	22	13		3	4	2
VII	MT237948	2					2
VIII	MT237935	15	4		4	5	2
X	MT237951	4					4
XI	MT237934	4	4
XII	MT237950	5		3			2
XIII	MT237940	6		6
XIV	MW845049	1		1
XIX	MT237944	3				1	2
XV	MT237942	2			2
XVI	MW845034	1		1
XVII	MW845037	1			1
XVIII	MT237941	5			5
XX	MT237945	2				2
XXI	MT237946	2					2
XXII	MT237949	2					2

## Sheet: Table S4. Morphology
Table S4. Sperm morphology data: length of sperm segments (um), name of the person taking the measurements, and island, year, and day of year (Jan 1 = 1) captured.
Accession	Head	Midpiece	Tail	Measurer	Island	Year	Day of year
NHMO-BI-18194	17.41	83.17	15.56	Gaute	Tenerife	2009	81
NHMO-BI-18194	17.8	82.31	14.74	Gaute	Tenerife	2009	81
NHMO-BI-18194	16.52	84.71	14.88	Gaute	Tenerife	2009	81
NHMO-BI-18194	16.48	86.44	11.89	Gaute	Tenerife	2009	81
NHMO-BI-18194	16.89	85.96	11.93	Gaute	Tenerife	2009	81
NHMO-BI-18194	16.44	86.17	9.98	Gaute	Tenerife	2009	81
NHMO-BI-18194	20.38	82.34	13.12	Gaute	Tenerife	2009	81
NHMO-BI-18194	17.35	85.95	13.17	Gaute	Tenerife	2009	81
NHMO-BI-18194	17.98	85.25	14.89	Gaute	Tenerife	2009	81
NHMO-BI-18194	16.72	83.7	15.44	Gaute	Tenerife	2009	81
NHMO-BI-18195	19.29	84.55	9.91	Gaute	Tenerife	2009	81
NHMO-BI-18195	18.32	85.04	11.77	Gaute	Tenerife	2009	81
NHMO-BI-18195	19.12	85.69	10.07	Gaute	Tenerife	2009	81
NHMO-BI-18195	16.6	85.73	10.58	Gaute	Tenerife	2009	81
NHMO-BI-18195	17.98	85	10.64	Gaute	Tenerife	2009	81
NHMO-BI-18195	17.4	76.47	21.58	Gaute	Tenerife	2009	81
NHMO-BI-18195	18.32	85.3	10.89	Gaute	Tenerife	2009	81
NHMO-BI-18195	18.91	80.7	17.33	Gaute	Tenerife	2009	81
NHMO-BI-18195	18.18	82.9	10.34	Gaute	Tenerife	2009	81
NHMO-BI-18195	18.57	85.19	11.05	Gaute	Tenerife	2009	81
NHMO-BI-18207	20.61	80.97	17.55	Gaute	Tenerife	2009	82
NHMO-BI-18207	20.63	59.49	33.11	Gaute	Tenerife	2009	82
NHMO-BI-18207	16.79	56.33	45.43	Gaute	Tenerife	2009	82
NHMO-BI-18207	19.2	56.68	40.02	Gaute	Tenerife	2009	82
NHMO-BI-18207	20.68	57.92	36.56	Gaute	Tenerife	2009	82
NHMO-BI-18207	20.25	60	36.18	Gaute	Tenerife	2009	82
NHMO-BI-18207	18.61	50.08	42.33	Gaute	Tenerife	2009	82
NHMO-BI-18207	19.98	70	30.05	Gaute	Tenerife	2009	82
NHMO-BI-18207	19.2	54.92	39.07	Gaute	Tenerife	2009	82
NHMO-BI-18207	19.33	68.71	28.46	Gaute	Tenerife	2009	82
NHMO-BI-18243	17.87	70.81	26.64	Gaute	Tenerife	2009	85
NHMO-BI-18243	15.58	84.22	13.08	Gaute	Tenerife	2009	85
NHMO-BI-18243	17.23	81.97	17.29	Gaute	Tenerife	2009	85
NHMO-BI-18243	18.62	82.43	16.41	Gaute	Tenerife	2009	85
NHMO-BI-18243	17.76	82.77	12.86	Gaute	Tenerife	2009	85
NHMO-BI-18243	17.3	81.8	17.44	Gaute	Tenerife	2009	85
NHMO-BI-18243	19.15	81.55	15.21	Gaute	Tenerife	2009	85
NHMO-BI-18243	19.91	82.8	10.98	Gaute	Tenerife	2009	85
NHMO-BI-18243	19.91	82.8	12.21	Gaute	Tenerife	2009	85
NHMO-BI-18243	16.03	84.67	15.22	Gaute	Tenerife	2009	85
NHMO-BI-18250	15.96	86.51	14.02	Gaute	Tenerife	2009	85
NHMO-BI-18250	19.8	89.45	8.55	Gaute	Tenerife	2009	85
NHMO-BI-18250	19.32	87.21	13.4	Gaute	Tenerife	2009	85
NHMO-BI-18250	18.97	88.98	15.77	Gaute	Tenerife	2009	85
NHMO-BI-18250	17.38	91.97	11.67	Gaute	Tenerife	2009	85
NHMO-BI-18250	19.15	83.5	17.45	Gaute	Tenerife	2009	85
NHMO-BI-18250	16.62	88.26	14.79	Gaute	Tenerife	2009	85
NHMO-BI-18250	16.72	91.88	10.83	Gaute	Tenerife	2009	85
NHMO-BI-18250	18.82	85.52	10.68	Gaute	Tenerife	2009	85
NHMO-BI-18250	18.18	88.43	11.62	Gaute	Tenerife	2009	85
NHMO-BI-18256	16.59	89.86	9.34	Gaute	Tenerife	2009	85
NHMO-BI-18256	16.8	90.35	9.19	Gaute	Tenerife	2009	85
NHMO-BI-18256	17.86	89.01	8.41	Gaute	Tenerife	2009	85
NHMO-BI-18256	19.59	85.29	13.52	Gaute	Tenerife	2009	85
NHMO-BI-18256	17.28	88.56	9.44	Gaute	Tenerife	2009	85
NHMO-BI-18283	18.51	77.53	13.23	Gaute	Tenerife	2009	89
NHMO-BI-18283	19.86	73.75	14.9	Gaute	Tenerife	2009	89
NHMO-BI-18283	18.85	70.21	15.61	Gaute	Tenerife	2009	89
NHMO-BI-18283	16.78	74.68	13.47	Gaute	Tenerife	2009	89
NHMO-BI-18283	18.16	72.09	19.49	Gaute	Tenerife	2009	89
NHMO-BI-18283	16.79	69.08	20.83	Gaute	Tenerife	2009	89
NHMO-BI-18283	18.36	66.56	18.79	Gaute	Tenerife	2009	89
NHMO-BI-18283	18.51	77.53	13.23	Gaute	Tenerife	2009	89
NHMO-BI-18283	18.42	74.72	14.78	Gaute	Tenerife	2009	89
NHMO-BI-18283	16.6	75.95	15.22	Gaute	Tenerife	2009	89
NHMO-BI-18289	17.187	89.118	12.296	Terje	Gran Canaria	2009	91
NHMO-BI-18289	16.774	88.328	10.104	Terje	Gran Canaria	2009	91
NHMO-BI-18289	17.443	88.55	12.564	Terje	Gran Canaria	2009	91
NHMO-BI-18289	17.63	89.926	11.654	Terje	Gran Canaria	2009	91
NHMO-BI-18289	17.469	83.721	13.437	Terje	Gran Canaria	2009	91
NHMO-BI-18289	16.781	85.799	13.379	Terje	Gran Canaria	2009	91
NHMO-BI-18289	17.028	87.24	8.282	Terje	Gran Canaria	2009	91
NHMO-BI-18289	17.568	87.369	12.654	Terje	Gran Canaria	2009	91
NHMO-BI-18289	17.452	88.846	9.931	Terje	Gran Canaria	2009	91
NHMO-BI-18289	17.232	91.021	8.396	Terje	Gran Canaria	2009	91
NHMO-BI-18289	17.132	87.652	8.784	Terje	Gran Canaria	2009	91
NHMO-BI-18289	16.333	88.6	10.194	Terje	Gran Canaria	2009	91
NHMO-BI-18289	16.553	86.955	12.365	Terje	Gran Canaria	2009	91
NHMO-BI-18289	15.679	88.013	10.036	Terje	Gran Canaria	2009	91
NHMO-BI-18296	16.502	83.167	7.115	Terje	Gran Canaria	2009	91
NHMO-BI-18296	16.643	86.045	10.152	Terje	Gran Canaria	2009	91
NHMO-BI-18296	15.722	90.189	8.012	Terje	Gran Canaria	2009	91
NHMO-BI-18296	16.36	82.562	11.812	Terje	Gran Canaria	2009	91
NHMO-BI-18296	17.166	85.401	10.297	Terje	Gran Canaria	2009	91
NHMO-BI-18296	17.161	85.522	10.992	Terje	Gran Canaria	2009	91
NHMO-BI-18296	16.803	81.633	16.981	Terje	Gran Canaria	2009	91
NHMO-BI-18296	16.874	87.606	10.407	Terje	Gran Canaria	2009	91
NHMO-BI-18296	16.094	83.238	13.052	Terje	Gran Canaria	2009	91
NHMO-BI-18296	16.914	85.708	9.929	Terje	Gran Canaria	2009	91
NHMO-BI-18296	15.91	86.673	10.793	Terje	Gran Canaria	2009	91
NHMO-BI-18296	15.795	84.372	11.388	Terje	Gran Canaria	2009	91
NHMO-BI-18296	16.394	88.036	8.927	Terje	Gran Canaria	2009	91
NHMO-BI-18296	16.89	86.454	10.042	Terje	Gran Canaria	2009	91
NHMO-BI-18297	16.857	86.145	12.363	Terje	Gran Canaria	2009	91
NHMO-BI-18297	16.913	85.289	10.484	Terje	Gran Canaria	2009	91
NHMO-BI-18297	16.647	89.279	11.568	Terje	Gran Canaria	2009	91
NHMO-BI-18297	16.327	88.146	10.209	Terje	Gran Canaria	2009	91
NHMO-BI-18297	15.795	87.468	12.95	Terje	Gran Canaria	2009	91
NHMO-BI-18297	16.288	85.29	13.708	Terje	Gran Canaria	2009	91
NHMO-BI-18297	16.4	89.065	10.266	Terje	Gran Canaria	2009	91
NHMO-BI-18297	16.418	86.11	13.45	Terje	Gran Canaria	2009	91
NHMO-BI-18297	15.906	85.511	14.63	Terje	Gran Canaria	2009	91
NHMO-BI-18297	16.816	86.443	13.475	Terje	Gran Canaria	2009	91
NHMO-BI-18297	15.501	86.868	12.844	Terje	Gran Canaria	2009	91
NHMO-BI-18297	16.311	83.769	12.827	Terje	Gran Canaria	2009	91
NHMO-BI-18303	17.457	87.165	10.489	Terje	Gran Canaria	2009	91
NHMO-BI-18303	16.023	90.677	12.312	Terje	Gran Canaria	2009	91
NHMO-BI-18303	16.647	92.305	8.894	Terje	Gran Canaria	2009	91
NHMO-BI-18303	16.781	87.577	11.882	Terje	Gran Canaria	2009	91
NHMO-BI-18303	16.995	89.109	9.217	Terje	Gran Canaria	2009	91
NHMO-BI-18303	17.274	89.22	9.905	Terje	Gran Canaria	2009	91
NHMO-BI-18303	17.795	87.14	10.221	Terje	Gran Canaria	2009	91
NHMO-BI-18303	16.729	86.266	11.517	Terje	Gran Canaria	2009	91
NHMO-BI-18303	17.045	86.454	14.266	Terje	Gran Canaria	2009	91
NHMO-BI-18303	16.77	87.807	11.341	Terje	Gran Canaria	2009	91
NHMO-BI-18303	15.941	88.928	11.475	Terje	Gran Canaria	2009	91
NHMO-BI-18303	15.961	87.24	11.549	Terje	Gran Canaria	2009	91
NHMO-BI-18303	16.54	88.177	11.373	Terje	Gran Canaria	2009	91
NHMO-BI-18303	15.889	88.112	10.482	Terje	Gran Canaria	2009	91
NHMO-BI-18303	16.225	88.443	12.044	Terje	Gran Canaria	2009	91
NHMO-BI-18303	15.852	90.647	8.817	Terje	Gran Canaria	2009	91
NHMO-BI-18303	15.93	90.557	9.852	Terje	Gran Canaria	2009	91
NHMO-BI-18303	15.795	92.581	11.399	Terje	Gran Canaria	2009	91
NHMO-BI-18303	15.318	87.694	10.595	Terje	Gran Canaria	2009	91
NHMO-BI-18303	15.777	90.028	11.399	Terje	Gran Canaria	2009	91
NHMO-BI-18303	16.336	89.178	10.048	Terje	Gran Canaria	2009	91
NHMO-BI-18303	15.617	90.667	9.144	Terje	Gran Canaria	2009	91
NHMO-BI-18303	15.444	90.234	10.807	Terje	Gran Canaria	2009	91
NHMO-BI-18306	15.98	86.66	7.86	Terje	Gran Canaria	2009	91
NHMO-BI-18306	16.11	87.56	8.6	Terje	Gran Canaria	2009	91
NHMO-BI-18306	15.34	86.19	7.13	Terje	Gran Canaria	2009	91
NHMO-BI-18306	14.99	89.56	6.89	Terje	Gran Canaria	2009	91
NHMO-BI-18306	16	89.36	6.97	Terje	Gran Canaria	2009	91
NHMO-BI-18306	15.16	88.45	6.23	Terje	Gran Canaria	2009	91
NHMO-BI-18306	16.11	84.21	8.68	Terje	Gran Canaria	2009	91
NHMO-BI-18306	15.73	88.22	6.06	Terje	Gran Canaria	2009	91
NHMO-BI-18306	15.8	88.41	7.96	Terje	Gran Canaria	2009	91
NHMO-BI-18306	16.04	88.82	7.73	Terje	Gran Canaria	2009	91
NHMO-BI-18306	15.79	87.27	6.41	Terje	Gran Canaria	2009	91
NHMO-BI-18306	15.67	87.67	7.31	Terje	Gran Canaria	2009	91
NHMO-BI-18310	15.91	90.23	11.63	Terje	Gran Canaria	2009	91
NHMO-BI-18310	16.25	91.24	9.2	Terje	Gran Canaria	2009	91
NHMO-BI-18310	16.02	89.67	10.89	Terje	Gran Canaria	2009	91
NHMO-BI-18310	15.67	93.15	7.07	Terje	Gran Canaria	2009	91
NHMO-BI-18310	14.92	90.26	9.67	Terje	Gran Canaria	2009	91
NHMO-BI-18310	16.34	90.98	7.58	Terje	Gran Canaria	2009	91
NHMO-BI-18310	15.52	89.91	9.79	Terje	Gran Canaria	2009	91
NHMO-BI-18310	15.25	88.49	8.6	Terje	Gran Canaria	2009	91
NHMO-BI-18310	16.97	92.36	12.53	Terje	Gran Canaria	2009	91
NHMO-BI-18310	15.93	87.45	11.79	Terje	Gran Canaria	2009	91
NHMO-BI-18310	16.4	82.18	9.58	Terje	Gran Canaria	2009	91
NHMO-BI-18310	15.98	89.67	10.65	Terje	Gran Canaria	2009	91
NHMO-BI-18311	15.55	87.24	12.4	Terje	Gran Canaria	2009	92
NHMO-BI-18311	16.44	82.83	15.54	Terje	Gran Canaria	2009	92
NHMO-BI-18311	17.26	88.82	9.13	Terje	Gran Canaria	2009	92
NHMO-BI-18311	16.22	85.38	14.36	Terje	Gran Canaria	2009	92
NHMO-BI-18311	16.06	85.12	14.27	Terje	Gran Canaria	2009	92
NHMO-BI-18311	16.16	89.61	11.78	Terje	Gran Canaria	2009	92
NHMO-BI-18311	16.68	89.83	10.18	Terje	Gran Canaria	2009	92
NHMO-BI-18311	16.16	86.84	11.69	Terje	Gran Canaria	2009	92
NHMO-BI-18311	17.14	86.84	10.83	Terje	Gran Canaria	2009	92
NHMO-BI-18311	15.84	88.51	10.78	Terje	Gran Canaria	2009	92
NHMO-BI-18311	16.12	86.55	12.91	Terje	Gran Canaria	2009	92
NHMO-BI-18311	16.56	91.19	8.58	Terje	Gran Canaria	2009	92
NHMO-BI-18314	17.54	89.8	10.41	Terje	Gran Canaria	2009	92
NHMO-BI-18314	16.64	88.84	8.31	Terje	Gran Canaria	2009	92
NHMO-BI-18314	16.89	89.2	12.3	Terje	Gran Canaria	2009	92
NHMO-BI-18314	16.42	89.41	9.01	Terje	Gran Canaria	2009	92
NHMO-BI-18314	17.17	87.3	12.5	Terje	Gran Canaria	2009	92
NHMO-BI-18314	16.89	91.15	10.97	Terje	Gran Canaria	2009	92
NHMO-BI-18314	17.57	86.71	11.95	Terje	Gran Canaria	2009	92
NHMO-BI-18314	16.4	86.9	12.07	Terje	Gran Canaria	2009	92
NHMO-BI-18314	17.75	87.73	12.69	Terje	Gran Canaria	2009	92
NHMO-BI-18314	16.79	89.34	7.99	Terje	Gran Canaria	2009	92
NHMO-BI-18314	17.52	87.07	10.87	Terje	Gran Canaria	2009	92
NHMO-BI-18314	17.8	89.15	9.11	Terje	Gran Canaria	2009	92
NHMO-BI-18316	16.88	89.68	9.88	Terje	Gran Canaria	2009	92
NHMO-BI-18316	16.79	85.6	6.1	Terje	Gran Canaria	2009	92
NHMO-BI-18316	16.24	88.5	9.18	Terje	Gran Canaria	2009	92
NHMO-BI-18316	17.17	86.15	10.55	Terje	Gran Canaria	2009	92
NHMO-BI-18316	16.08	85.84	11.75	Terje	Gran Canaria	2009	92
NHMO-BI-18316	17.41	85.91	10.6	Terje	Gran Canaria	2009	92
NHMO-BI-18316	16.78	87.14	1.99	Terje	Gran Canaria	2009	92
NHMO-BI-18316	17.13	86.34	10.15	Terje	Gran Canaria	2009	92
NHMO-BI-18316	17.18	84.31	11.85	Terje	Gran Canaria	2009	92
NHMO-BI-18316	16.18	89.84	9.24	Terje	Gran Canaria	2009	92
NHMO-BI-18316	18.06	86.88	12.15	Terje	Gran Canaria	2009	92
NHMO-BI-18316	19.26	83.2	12.18	Terje	Gran Canaria	2009	92
NHMO-BI-18316	16.87	87.8	11.3	Terje	Gran Canaria	2009	92
NHMO-BI-18319	17.03	87.03	11.99	Terje	Gran Canaria	2009	92
NHMO-BI-18319	16.65	89.83	10.37	Terje	Gran Canaria	2009	92
NHMO-BI-18319	16.09	80.03	8.74	Terje	Gran Canaria	2009	92
NHMO-BI-18319	16.58	87.49	13.99	Terje	Gran Canaria	2009	92
NHMO-BI-18319	16.4	86.78	11.88	Terje	Gran Canaria	2009	92
NHMO-BI-18319	16.51	89.39	8.03	Terje	Gran Canaria	2009	92
NHMO-BI-18319	16.18	87.3	9.07	Terje	Gran Canaria	2009	92
NHMO-BI-18319	16.51	87.71	10.85	Terje	Gran Canaria	2009	92
NHMO-BI-18319	16.85	85.34	13.24	Terje	Gran Canaria	2009	92
NHMO-BI-18319	17.03	88.16	9	Terje	Gran Canaria	2009	92
NHMO-BI-18319	17.39	87.04	12.23	Terje	Gran Canaria	2009	92
NHMO-BI-18319	16.65	88.52	10.37	Terje	Gran Canaria	2009	92
NHMO-BI-18323	16.01	87.3	10.15	Terje	Gran Canaria	2009	92
NHMO-BI-18323	16.33	87.5	12.96	Terje	Gran Canaria	2009	92
NHMO-BI-18323	16.77	91.3	8.31	Terje	Gran Canaria	2009	92
NHMO-BI-18323	16.55	86.27	8.43	Terje	Gran Canaria	2009	92
NHMO-BI-18323	17.47	86.71	12.02	Terje	Gran Canaria	2009	92
NHMO-BI-18323	16.44	85.44	11.47	Terje	Gran Canaria	2009	92
NHMO-BI-18323	15.56	88.13	7.4	Terje	Gran Canaria	2009	92
NHMO-BI-18323	15.8	87.2	10.71	Terje	Gran Canaria	2009	92
NHMO-BI-18323	15.35	88.81	9.75	Terje	Gran Canaria	2009	92
NHMO-BI-18323	14.62	85.28	12.89	Terje	Gran Canaria	2009	92
NHMO-BI-18323	15.79	88.59	9.1	Terje	Gran Canaria	2009	92
NHMO-BI-18323	15.93	88.9	9.38	Terje	Gran Canaria	2009	92
NHMO-BI-18325	17.41	85.33	10.54	Terje	Gran Canaria	2009	92
NHMO-BI-18325	16.61	85.93	12.34	Terje	Gran Canaria	2009	92
NHMO-BI-18325	15.2	87.49	9.62	Terje	Gran Canaria	2009	92
NHMO-BI-18325	15.48	92.29	8.03	Terje	Gran Canaria	2009	92
NHMO-BI-18325	17.09	87.81	9.55	Terje	Gran Canaria	2009	92
NHMO-BI-18325	17.08	85.85	11.61	Terje	Gran Canaria	2009	92
NHMO-BI-18325	16.44	89.16	9.39	Terje	Gran Canaria	2009	92
NHMO-BI-18325	16.33	86.72	9.91	Terje	Gran Canaria	2009	92
NHMO-BI-18325	16.34	88.86	8.67	Terje	Gran Canaria	2009	92
NHMO-BI-18325	16.04	86.05	11.6	Terje	Gran Canaria	2009	92
NHMO-BI-18325	16.48	87.69	9.99	Terje	Gran Canaria	2009	92
NHMO-BI-18325	16.51	88.89	8.67	Terje	Gran Canaria	2009	92
NHMO-BI-18325	16.68	85.03	12.84	Terje	Gran Canaria	2009	92
NHMO-BI-18334	16.16	89.94	6.28	Terje	Gran Canaria	2009	93
NHMO-BI-18334	16.19	92.54	10.06	Terje	Gran Canaria	2009	93
NHMO-BI-18334	15.63	88.98	7.92	Terje	Gran Canaria	2009	93
NHMO-BI-18334	15.6	87.66	9.39	Terje	Gran Canaria	2009	93
NHMO-BI-18334	15.84	87.6	13.03	Terje	Gran Canaria	2009	93
NHMO-BI-18334	16.23	89.55	10.61	Terje	Gran Canaria	2009	93
NHMO-BI-18334	16.83	89.44	9.2	Terje	Gran Canaria	2009	93
NHMO-BI-18334	16.18	85.84	10.61	Terje	Gran Canaria	2009	93
NHMO-BI-18334	15.92	89.79	8.79	Terje	Gran Canaria	2009	93
NHMO-BI-18334	16.65	86.15	10.66	Terje	Gran Canaria	2009	93
NHMO-BI-18334	16.89	90.64	8.58	Terje	Gran Canaria	2009	93
NHMO-BI-18334	16.49	89.71	8.1	Terje	Gran Canaria	2009	93
NHMO-BI-18341	16.36	87.27	8.68	Terje	Gran Canaria	2009	93
NHMO-BI-18341	15.59	86.93	11.75	Terje	Gran Canaria	2009	93
NHMO-BI-18341	16.4	89.21	9.8	Terje	Gran Canaria	2009	93
NHMO-BI-18341	14.67	88.31	10.77	Terje	Gran Canaria	2009	93
NHMO-BI-18341	17.33	84.66	10.98	Terje	Gran Canaria	2009	93
NHMO-BI-18341	17.17	87.15	11.03	Terje	Gran Canaria	2009	93
NHMO-BI-18341	15.85	83.93	13.2	Terje	Gran Canaria	2009	93
NHMO-BI-18341	16.51	88.28	10.3	Terje	Gran Canaria	2009	93
NHMO-BI-18341	15.3	87.99	9.5	Terje	Gran Canaria	2009	93
NHMO-BI-18341	15.7	87.54	12.13	Terje	Gran Canaria	2009	93
NHMO-BI-18341	16.54	86.25	10.87	Terje	Gran Canaria	2009	93
NHMO-BI-18341	15.82	86.71	12.49	Terje	Gran Canaria	2009	93
NHMO-BI-25019	16.46	84.11	14.13	Terje	Gran Canaria	2010	104
NHMO-BI-25019	16.52	90.54	10.81	Terje	Gran Canaria	2010	104
NHMO-BI-25019	17.13	81.75	17.53	Terje	Gran Canaria	2010	104
NHMO-BI-25019	15.65	86.62	10.24	Terje	Gran Canaria	2010	104
NHMO-BI-25019	16.42	84.15	12.58	Terje	Gran Canaria	2010	104
NHMO-BI-25019	16.75	85.99	14.09	Terje	Gran Canaria	2010	104
NHMO-BI-25019	17.13	86.71	11.36	Terje	Gran Canaria	2010	104
NHMO-BI-25019	15.45	84.65	13.79	Terje	Gran Canaria	2010	104
NHMO-BI-25019	16.66	86.02	13.54	Terje	Gran Canaria	2010	104
NHMO-BI-25019	16.07	86.51	12.47	Terje	Gran Canaria	2010	104
NHMO-BI-25019	16.4	84.72	12.55	Terje	Gran Canaria	2010	104
NHMO-BI-25019	15.53	88.35	11.55	Terje	Gran Canaria	2010	104
NHMO-BI-25020	16.99	93.88	7.22	Terje	Gran Canaria	2010	105
NHMO-BI-25020	18.6	92.12	9.07	Terje	Gran Canaria	2010	105
NHMO-BI-25020	17.67	90.87	7.74	Terje	Gran Canaria	2010	105
NHMO-BI-25020	17.64	94.55	8.04	Terje	Gran Canaria	2010	105
NHMO-BI-25020	17.6	87.27	7.53	Terje	Gran Canaria	2010	105
NHMO-BI-25020	17.21	92.36	7.05	Terje	Gran Canaria	2010	105
NHMO-BI-25020	17.38	87.25	8.2	Terje	Gran Canaria	2010	105
NHMO-BI-25020	18.51	88.13	8.2	Terje	Gran Canaria	2010	105
NHMO-BI-25020	16.79	87.25	7.24	Terje	Gran Canaria	2010	105
NHMO-BI-25020	17.86	91.65	8.84	Terje	Gran Canaria	2010	105
NHMO-BI-25020	17.39	91.18	9.67	Terje	Gran Canaria	2010	105
NHMO-BI-25020	17.65	91.03	9.93	Terje	Gran Canaria	2010	105
NHMO-BI-25026	18.61	81.23	17.26	Terje	Gran Canaria	2010	105
NHMO-BI-25026	17.93	89.26	10.17	Terje	Gran Canaria	2010	105
NHMO-BI-25026	17.65	85.19	13.2	Terje	Gran Canaria	2010	105
NHMO-BI-25026	17.51	87.55	10.13	Terje	Gran Canaria	2010	105
NHMO-BI-25026	17.28	87.89	10.85	Terje	Gran Canaria	2010	105
NHMO-BI-25026	18.63	83.64	15.21	Terje	Gran Canaria	2010	105
NHMO-BI-25026	17.27	84.65	14.93	Terje	Gran Canaria	2010	105
NHMO-BI-25026	19	81.6	15.49	Terje	Gran Canaria	2010	105
NHMO-BI-25026	17.2	84.75	15.47	Terje	Gran Canaria	2010	105
NHMO-BI-25026	17.24	83.28	15.27	Terje	Gran Canaria	2010	105
NHMO-BI-25026	16.99	86.66	12.95	Terje	Gran Canaria	2010	105
NHMO-BI-25026	20.25	85.14	13.02	Terje	Gran Canaria	2010	105
NHMO-BI-25027	17.37	85.28	9.21	Terje	Gran Canaria	2010	105
NHMO-BI-25027	18.25	86.88	11.59	Terje	Gran Canaria	2010	105
NHMO-BI-25027	16.88	87.72	11.36	Terje	Gran Canaria	2010	105
NHMO-BI-25027	17.59	90.74	8.23	Terje	Gran Canaria	2010	105
NHMO-BI-25027	17.79	84.37	11.27	Terje	Gran Canaria	2010	105
NHMO-BI-25027	17.7	87.27	10.24	Terje	Gran Canaria	2010	105
NHMO-BI-25027	17.39	86.93	11.34	Terje	Gran Canaria	2010	105
NHMO-BI-25027	17.69	86.39	12.52	Terje	Gran Canaria	2010	105
NHMO-BI-25027	16.63	89.83	9.25	Terje	Gran Canaria	2010	105
NHMO-BI-25027	17.95	83.75	12.87	Terje	Gran Canaria	2010	105
NHMO-BI-25027	17.1	87.46	10.53	Terje	Gran Canaria	2010	105
NHMO-BI-25027	17.65	85.75	12.51	Terje	Gran Canaria	2010	105
NHMO-BI-25029	17.46	88.96	10.23	Terje	Gran Canaria	2010	105
NHMO-BI-25029	15.55	91.71	7.45	Terje	Gran Canaria	2010	105
NHMO-BI-25029	16.46	91.54	8.23	Terje	Gran Canaria	2010	105
NHMO-BI-25029	17.07	87	13.65	Terje	Gran Canaria	2010	105
NHMO-BI-25029	16.78	89.29	11.03	Terje	Gran Canaria	2010	105
NHMO-BI-25029	16.93	86.97	9.59	Terje	Gran Canaria	2010	105
NHMO-BI-25029	16.03	88.41	9.51	Terje	Gran Canaria	2010	105
NHMO-BI-25029	16.72	90.22	8.66	Terje	Gran Canaria	2010	105
NHMO-BI-25029	17.1	88.74	6.9	Terje	Gran Canaria	2010	105
NHMO-BI-25029	16.29	92.56	8.14	Terje	Gran Canaria	2010	105
NHMO-BI-25029	16.86	85.81	12.14	Terje	Gran Canaria	2010	105
NHMO-BI-25029	16.23	88.97	6.34	Terje	Gran Canaria	2010	105
NHMO-BI-25031	16.93	86.39	8.76	Terje	Gran Canaria	2010	105
NHMO-BI-25031	17.15	84.73	11.09	Terje	Gran Canaria	2010	105
NHMO-BI-25031	16.06	88.51	10.22	Terje	Gran Canaria	2010	105
NHMO-BI-25031	16.72	88.93	8.83	Terje	Gran Canaria	2010	105
NHMO-BI-25031	15.67	89.13	8.78	Terje	Gran Canaria	2010	105
NHMO-BI-25031	16.6	86.09	12.75	Terje	Gran Canaria	2010	105
NHMO-BI-25031	15.83	88.47	10.56	Terje	Gran Canaria	2010	105
NHMO-BI-25031	16.45	86.26	11.27	Terje	Gran Canaria	2010	105
NHMO-BI-25031	16.83	89.42	9.43	Terje	Gran Canaria	2010	105
NHMO-BI-25031	17.17	86.31	11.91	Terje	Gran Canaria	2010	105
NHMO-BI-25031	17.28	87.79	10.34	Terje	Gran Canaria	2010	105
NHMO-BI-25031	16.27	86.28	12.04	Terje	Gran Canaria	2010	105
NHMO-BI-25036	16.95	78.77	18.44	Terje	Gran Canaria	2010	105
NHMO-BI-25036	16.06	87.54	9.22	Terje	Gran Canaria	2010	105
NHMO-BI-25036	16.79	83.73	15.15	Terje	Gran Canaria	2010	105
NHMO-BI-25036	17.55	85	15.17	Terje	Gran Canaria	2010	105
NHMO-BI-25036	17.53	85.26	11.34	Terje	Gran Canaria	2010	105
NHMO-BI-25036	17.93	86.77	10.74	Terje	Gran Canaria	2010	105
NHMO-BI-25036	17.27	87.43	10.43	Terje	Gran Canaria	2010	105
NHMO-BI-25036	16.55	90.72	8.98	Terje	Gran Canaria	2010	105
NHMO-BI-25036	17.09	85.68	13.21	Terje	Gran Canaria	2010	105
NHMO-BI-25036	17.38	82.93	13.02	Terje	Gran Canaria	2010	105
NHMO-BI-25036	17.42	89	9.75	Terje	Gran Canaria	2010	105
NHMO-BI-25036	17.79	85.48	11.76	Terje	Gran Canaria	2010	105
NHMO-BI-25051	17.01	90.94	8.71	Terje	Gran Canaria	2010	106
NHMO-BI-25051	17.21	90.2	8.91	Terje	Gran Canaria	2010	106
NHMO-BI-25051	16.26	90.77	9.38	Terje	Gran Canaria	2010	106
NHMO-BI-25051	16.9	91.98	7.45	Terje	Gran Canaria	2010	106
NHMO-BI-25051	18.24	88.35	9.9	Terje	Gran Canaria	2010	106
NHMO-BI-25051	18.53	90.1	8.97	Terje	Gran Canaria	2010	106
NHMO-BI-25051	17.96	90.06	7.41	Terje	Gran Canaria	2010	106
NHMO-BI-25051	17.29	90.18	9.18	Terje	Gran Canaria	2010	106
NHMO-BI-25051	15.76	89.16	11.12	Terje	Gran Canaria	2010	106
NHMO-BI-25051	16.58	89.35	7.96	Terje	Gran Canaria	2010	106
NHMO-BI-25051	16.55	89.29	9.95	Terje	Gran Canaria	2010	106
NHMO-BI-25051	16.5	91.74	8.66	Terje	Gran Canaria	2010	106
NHMO-BI-25054	16.24	90.51	8.15	Terje	Gran Canaria	2010	106
NHMO-BI-25054	16.77	86.96	10.61	Terje	Gran Canaria	2010	106
NHMO-BI-25054	17.45	91.17	8.57	Terje	Gran Canaria	2010	106
NHMO-BI-25054	17.18	91.8	8.28	Terje	Gran Canaria	2010	106
NHMO-BI-25054	17.96	87.26	7.22	Terje	Gran Canaria	2010	106
NHMO-BI-25054	16.39	92.1	6.98	Terje	Gran Canaria	2010	106
NHMO-BI-25054	17.51	90.34	7.53	Terje	Gran Canaria	2010	106
NHMO-BI-25054	17.74	88.85	10.39	Terje	Gran Canaria	2010	106
NHMO-BI-25054	16.93	91.09	9.78	Terje	Gran Canaria	2010	106
NHMO-BI-25054	17.81	85.82	12.86	Terje	Gran Canaria	2010	106
NHMO-BI-25054	16.97	84.89	12.54	Terje	Gran Canaria	2010	106
NHMO-BI-25054	16.99	90.5	7.5	Terje	Gran Canaria	2010	106
NHMO-BI-25070	15.42	81.05	16.39	Terje	Gran Canaria	2010	107
NHMO-BI-25070	15.43	83.76	15.09	Terje	Gran Canaria	2010	107
NHMO-BI-25070	16.66	86.24	11.23	Terje	Gran Canaria	2010	107
NHMO-BI-25070	15.47	84.14	13.58	Terje	Gran Canaria	2010	107
NHMO-BI-25070	16.4	89.29	9.75	Terje	Gran Canaria	2010	107
NHMO-BI-25070	16.29	84.64	13.7	Terje	Gran Canaria	2010	107
NHMO-BI-25070	16	87.81	10.41	Terje	Gran Canaria	2010	107
NHMO-BI-25070	15.66	87.03	11.48	Terje	Gran Canaria	2010	107
NHMO-BI-25070	15.8	87.64	8.55	Terje	Gran Canaria	2010	107
NHMO-BI-25070	15.72	85.3	12.39	Terje	Gran Canaria	2010	107
NHMO-BI-25070	17.2	82.78	13.15	Terje	Gran Canaria	2010	107
NHMO-BI-25070	16.99	86.05	11.78	Terje	Gran Canaria	2010	107
NHMO-BI-25071	16.91	87.23	6.95	Terje	Gran Canaria	2010	107
NHMO-BI-25071	17.69	85.12	9.3	Terje	Gran Canaria	2010	107
NHMO-BI-25071	16.84	87.13	9.69	Terje	Gran Canaria	2010	107
NHMO-BI-25071	16.73	84.94	8.39	Terje	Gran Canaria	2010	107
NHMO-BI-25071	17.65	83.58	10.49	Terje	Gran Canaria	2010	107
NHMO-BI-25071	16.6	86.83	9.12	Terje	Gran Canaria	2010	107
NHMO-BI-25071	15.56	85.63	9.57	Terje	Gran Canaria	2010	107
NHMO-BI-25071	16.14	86.95	7.84	Terje	Gran Canaria	2010	107
NHMO-BI-25071	15.93	87.55	9.03	Terje	Gran Canaria	2010	107
NHMO-BI-25071	17.86	85.86	8.83	Terje	Gran Canaria	2010	107
NHMO-BI-25071	15.84	86.3	8.66	Terje	Gran Canaria	2010	107
NHMO-BI-25071	16.5	88.14	8.11	Terje	Gran Canaria	2010	107
NHMO-BI-25074	15.47	83.25	13.45	Terje	Gran Canaria	2010	107
NHMO-BI-25074	17.1	85	12.5	Terje	Gran Canaria	2010	107
NHMO-BI-25074	15.32	84.44	10.61	Terje	Gran Canaria	2010	107
NHMO-BI-25074	16.05	86.35	12.1	Terje	Gran Canaria	2010	107
NHMO-BI-25074	15.92	83.42	12.25	Terje	Gran Canaria	2010	107
NHMO-BI-25074	17.11	80.95	14.16	Terje	Gran Canaria	2010	107
NHMO-BI-25074	16.27	83.91	11.43	Terje	Gran Canaria	2010	107
NHMO-BI-25074	16.31	85.13	13.31	Terje	Gran Canaria	2010	107
NHMO-BI-25074	16.66	83.21	14.78	Terje	Gran Canaria	2010	107
NHMO-BI-25074	16.84	84.43	12.59	Terje	Gran Canaria	2010	107
NHMO-BI-25074	17.15	85.22	11.86	Terje	Gran Canaria	2010	107
NHMO-BI-25074	16.01	86.5	11.31	Terje	Gran Canaria	2010	107
NHMO-BI-25080	16.08	88.1	10.33	Terje	El Hierro	2010	108
NHMO-BI-25080	16.23	90.4	10.65	Terje	El Hierro	2010	108
NHMO-BI-25080	16.59	85.48	13.89	Terje	El Hierro	2010	108
NHMO-BI-25080	17.47	85.05	12.26	Terje	El Hierro	2010	108
NHMO-BI-25080	17.64	84.42	16.22	Terje	El Hierro	2010	108
NHMO-BI-25080	16.49	87.53	9.36	Terje	El Hierro	2010	108
NHMO-BI-25080	17.93	84.87	13.48	Terje	El Hierro	2010	108
NHMO-BI-25080	18.25	80.77	15.49	Terje	El Hierro	2010	108
NHMO-BI-25080	16.46	88.3	9.65	Terje	El Hierro	2010	108
NHMO-BI-25080	18.53	85.41	10.3	Terje	El Hierro	2010	108
NHMO-BI-25080	16.75	87.35	11.61	Terje	El Hierro	2010	108
NHMO-BI-25080	16.83	85.54	12.89	Terje	El Hierro	2010	108
NHMO-BI-25084	15.89	84.24	14.49	Terje	El Hierro	2010	109
NHMO-BI-25084	16.52	85.57	12.25	Terje	El Hierro	2010	109
NHMO-BI-25084	16.19	87.23	12.11	Terje	El Hierro	2010	109
NHMO-BI-25084	15.01	84.61	11.47	Terje	El Hierro	2010	109
NHMO-BI-25084	16.18	86.3	11.78	Terje	El Hierro	2010	109
NHMO-BI-25084	17.13	81.84	14.89	Terje	El Hierro	2010	109
NHMO-BI-25084	16.19	85.5	12.59	Terje	El Hierro	2010	109
NHMO-BI-25084	16.18	82.94	15.56	Terje	El Hierro	2010	109
NHMO-BI-25084	16.27	84.07	13.65	Terje	El Hierro	2010	109
NHMO-BI-25084	16.53	84.48	13.27	Terje	El Hierro	2010	109
NHMO-BI-25084	16.55	85.83	11.72	Terje	El Hierro	2010	109
NHMO-BI-25084	16.05	85.47	15.58	Terje	El Hierro	2010	109
NHMO-BI-25088	17.66	87.99	10.61	Terje	El Hierro	2010	109
NHMO-BI-25088	19.08	86.79	10.44	Terje	El Hierro	2010	109
NHMO-BI-25088	17.18	88.27	12.41	Terje	El Hierro	2010	109
NHMO-BI-25088	17.17	85.53	13.16	Terje	El Hierro	2010	109
NHMO-BI-25088	17.07	90.36	9.13	Terje	El Hierro	2010	109
NHMO-BI-25088	17.77	86.81	11.32	Terje	El Hierro	2010	109
NHMO-BI-25088	17.37	89.55	10.1	Terje	El Hierro	2010	109
NHMO-BI-25088	17.44	85.4	13.83	Terje	El Hierro	2010	109
NHMO-BI-25088	17.65	87.3	12.44	Terje	El Hierro	2010	109
NHMO-BI-25088	18.51	86.2	15.57	Terje	El Hierro	2010	109
NHMO-BI-25088	17.11	91.17	9.82	Terje	El Hierro	2010	109
NHMO-BI-25088	17.59	86.68	12.73	Terje	El Hierro	2010	109
NHMO-BI-25096	15.45	86.6	11.2	Terje	El Hierro	2010	109
NHMO-BI-25096	17.42	86.3	12.25	Terje	El Hierro	2010	109
NHMO-BI-25096	17.88	82.61	14.27	Terje	El Hierro	2010	109
NHMO-BI-25096	16.08	83.43	14.66	Terje	El Hierro	2010	109
NHMO-BI-25096	17.09	81.33	15.82	Terje	El Hierro	2010	109
NHMO-BI-25096	17.7	85.81	10.28	Terje	El Hierro	2010	109
NHMO-BI-25096	17.38	84.19	14.63	Terje	El Hierro	2010	109
NHMO-BI-25096	16.55	83.7	13.57	Terje	El Hierro	2010	109
NHMO-BI-25096	16.19	87.63	11.36	Terje	El Hierro	2010	109
NHMO-BI-25096	16.53	85.65	13.08	Terje	El Hierro	2010	109
NHMO-BI-25096	16.28	91.41	10.22	Terje	El Hierro	2010	109
NHMO-BI-25096	17.55	82.69	16.66	Terje	El Hierro	2010	109
NHMO-BI-25097	16.67	88.59	11.16	Terje	El Hierro	2010	109
NHMO-BI-25097	17.59	90.53	11.43	Terje	El Hierro	2010	109
NHMO-BI-25097	16	91.11	8.55	Terje	El Hierro	2010	109
NHMO-BI-25097	16.88	90.56	9.92	Terje	El Hierro	2010	109
NHMO-BI-25097	16.67	93.17	9.38	Terje	El Hierro	2010	109
NHMO-BI-25097	16.37	85.5	14.87	Terje	El Hierro	2010	109
NHMO-BI-25097	16.05	90.59	8.9	Terje	El Hierro	2010	109
NHMO-BI-25097	16.83	90.46	10.26	Terje	El Hierro	2010	109
NHMO-BI-25097	16.6	90.41	9.43	Terje	El Hierro	2010	109
NHMO-BI-25097	16.29	91.32	7.95	Terje	El Hierro	2010	109
NHMO-BI-25097	17.2	82.12	15.98	Terje	El Hierro	2010	109
NHMO-BI-25097	16.83	91.14	10.51	Terje	El Hierro	2010	109
NHMO-BI-25108	15.76	86.57	14.3	Terje	El Hierro	2010	110
NHMO-BI-25108	15.36	87.96	12.86	Terje	El Hierro	2010	110
NHMO-BI-25108	16.44	85.98	13.22	Terje	El Hierro	2010	110
NHMO-BI-25108	15.17	88.52	10.94	Terje	El Hierro	2010	110
NHMO-BI-25108	15.96	86.47	11.16	Terje	El Hierro	2010	110
NHMO-BI-25108	16.59	85.17	12.73	Terje	El Hierro	2010	110
NHMO-BI-25108	16.33	86.23	12.71	Terje	El Hierro	2010	110
NHMO-BI-25108	18.88	85.85	12.97	Terje	El Hierro	2010	110
NHMO-BI-25108	17.13	85.39	12.7	Terje	El Hierro	2010	110
NHMO-BI-25108	15.84	83.79	13.04	Terje	El Hierro	2010	110
NHMO-BI-25108	16.39	81.35	13.31	Terje	El Hierro	2010	110
NHMO-BI-25108	16.05	87.18	12.71	Terje	El Hierro	2010	110
NHMO-BI-25111	15.79	90.93	9.53	Terje	El Hierro	2010	110
NHMO-BI-25111	15.55	85.33	15.43	Terje	El Hierro	2010	110
NHMO-BI-25111	14.44	84.7	12.29	Terje	El Hierro	2010	110
NHMO-BI-25111	16.28	88.27	12.83	Terje	El Hierro	2010	110
NHMO-BI-25111	15.8	87.71	11.43	Terje	El Hierro	2010	110
NHMO-BI-25111	15.7	86.64	14.84	Terje	El Hierro	2010	110
NHMO-BI-25111	15.29	87.46	10.5	Terje	El Hierro	2010	110
NHMO-BI-25111	15.6	87.13	11.82	Terje	El Hierro	2010	110
NHMO-BI-25111	16.28	84.06	13.47	Terje	El Hierro	2010	110
NHMO-BI-25111	16.33	87.26	12.12	Terje	El Hierro	2010	110
NHMO-BI-25111	16.31	87.41	9.25	Terje	El Hierro	2010	110
NHMO-BI-25111	15.3	87.18	11.84	Terje	El Hierro	2010	110
NHMO-BI-25115	16.33	89.94	8.86	Terje	El Hierro	2010	110
NHMO-BI-25115	16.02	88.91	9.1	Terje	El Hierro	2010	110
NHMO-BI-25115	16	89.24	10.79	Terje	El Hierro	2010	110
NHMO-BI-25115	15.83	86.81	10.79	Terje	El Hierro	2010	110
NHMO-BI-25115	17.01	84.23	13.54	Terje	El Hierro	2010	110
NHMO-BI-25115	16.01	88.15	12.13	Terje	El Hierro	2010	110
NHMO-BI-25115	16.4	88.28	9.7	Terje	El Hierro	2010	110
NHMO-BI-25115	16.72	87.59	11.68	Terje	El Hierro	2010	110
NHMO-BI-25115	16.33	82.36	16.44	Terje	El Hierro	2010	110
NHMO-BI-25115	15.73	87.04	10.56	Terje	El Hierro	2010	110
NHMO-BI-25115	16.71	90.18	8.03	Terje	El Hierro	2010	110
NHMO-BI-25115	16.45	89.35	9	Terje	El Hierro	2010	110
NHMO-BI-25118	14.81	89.61	9.89	Terje	El Hierro	2010	111
NHMO-BI-25118	16.93	85.96	9.36	Terje	El Hierro	2010	111
NHMO-BI-25118	16.55	89.1	7.68	Terje	El Hierro	2010	111
NHMO-BI-25118	15.61	86.03	10.37	Terje	El Hierro	2010	111
NHMO-BI-25118	16.11	87.47	12.69	Terje	El Hierro	2010	111
NHMO-BI-25118	16.12	85.9	12.78	Terje	El Hierro	2010	111
NHMO-BI-25118	17.06	84.54	11.72	Terje	El Hierro	2010	111
NHMO-BI-25118	15.44	85.14	11.6	Terje	El Hierro	2010	111
NHMO-BI-25118	15.57	87.05	10.76	Terje	El Hierro	2010	111
NHMO-BI-25118	16.42	87.05	10.54	Terje	El Hierro	2010	111
NHMO-BI-25118	15.72	86.07	9.96	Terje	El Hierro	2010	111
NHMO-BI-25118	15.39	87.05	9.43	Terje	El Hierro	2010	111
NHMO-BI-25118	17.21	85.03	9.99	Terje	El Hierro	2010	111
NHMO-BI-25118	15.92	85.41	13.4	Terje	El Hierro	2010	111
NHMO-BI-25119	16.08	88.79	11.52	Terje	El Hierro	2010	111
NHMO-BI-25119	17.28	85.64	12.83	Terje	El Hierro	2010	111
NHMO-BI-25119	15.42	89.1	11.31	Terje	El Hierro	2010	111
NHMO-BI-25119	16.46	89.38	10.74	Terje	El Hierro	2010	111
NHMO-BI-25119	16.88	88.89	11.78	Terje	El Hierro	2010	111
NHMO-BI-25119	17.94	85.21	14.81	Terje	El Hierro	2010	111
NHMO-BI-25119	15.88	88.48	12.93	Terje	El Hierro	2010	111
NHMO-BI-25119	17.15	89.03	10.48	Terje	El Hierro	2010	111
NHMO-BI-25119	16	89.76	12.46	Terje	El Hierro	2010	111
NHMO-BI-25119	16.97	86.85	14.3	Terje	El Hierro	2010	111
NHMO-BI-25119	16.93	88.97	9.51	Terje	El Hierro	2010	111
NHMO-BI-25119	17.06	86.62	13.73	Terje	El Hierro	2010	111
NHMO-BI-25128	15.7	86.23	12.49	Terje	El Hierro	2010	111
NHMO-BI-25128	16.93	89.02	11.64	Terje	El Hierro	2010	111
NHMO-BI-25128	16.88	83.93	13.09	Terje	El Hierro	2010	111
NHMO-BI-25128	15.72	86.09	12.97	Terje	El Hierro	2010	111
NHMO-BI-25128	15.45	90.48	11.04	Terje	El Hierro	2010	111
NHMO-BI-25128	16.59	84.9	14.83	Terje	El Hierro	2010	111
NHMO-BI-25128	16.59	90.87	9.05	Terje	El Hierro	2010	111
NHMO-BI-25128	15.98	87.11	10.51	Terje	El Hierro	2010	111
NHMO-BI-25128	15.65	83.3	16.05	Terje	El Hierro	2010	111
NHMO-BI-25128	14.95	90.31	9.77	Terje	El Hierro	2010	111
NHMO-BI-25128	17.7	86.22	10.14	Terje	El Hierro	2010	111
NHMO-BI-25133	17.24	86.59	11.88	Terje	El Hierro	2010	112
NHMO-BI-25133	17.55	87.07	8.04	Terje	El Hierro	2010	112
NHMO-BI-25133	17.56	84.48	11.12	Terje	El Hierro	2010	112
NHMO-BI-25133	18.19	84.56	13.34	Terje	El Hierro	2010	112
NHMO-BI-25133	17.74	84.16	12.25	Terje	El Hierro	2010	112
NHMO-BI-25133	17.15	84.41	12.13	Terje	El Hierro	2010	112
NHMO-BI-25133	17.43	84.23	13.51	Terje	El Hierro	2010	112
NHMO-BI-25133	16.11	82.22	13.89	Terje	El Hierro	2010	112
NHMO-BI-25133	16.81	85.47	10.56	Terje	El Hierro	2010	112
NHMO-BI-25133	17.32	77.67	18.34	Terje	El Hierro	2010	112
NHMO-BI-25133	17.24	82.78	12.44	Terje	El Hierro	2010	112
NHMO-BI-25133	16.83	85.27	12.71	Terje	El Hierro	2010	112
NHMO-BI-25136	16.73	89.12	10.26	Terje	El Hierro	2010	112
NHMO-BI-25136	16.52	86.37	12.29	Terje	El Hierro	2010	112
NHMO-BI-25136	16.93	89.27	8.8	Terje	El Hierro	2010	112
NHMO-BI-25136	16.9	89.54	10.91	Terje	El Hierro	2010	112
NHMO-BI-25136	15.91	87.1	10.73	Terje	El Hierro	2010	112
NHMO-BI-25136	16.86	84.76	11.59	Terje	El Hierro	2010	112
NHMO-BI-25136	16.28	88.64	11.17	Terje	El Hierro	2010	112
NHMO-BI-25136	16.84	88.66	10.43	Terje	El Hierro	2010	112
NHMO-BI-25136	17.1	88.9	10.3	Terje	El Hierro	2010	112
NHMO-BI-25136	16.77	90.36	9.57	Terje	El Hierro	2010	112
NHMO-BI-25136	15.99	88.31	11.12	Terje	El Hierro	2010	112
NHMO-BI-25136	16.53	86.13	13.57	Terje	El Hierro	2010	112
NHMO-BI-25140	15.45	85.51	8.84	Terje	El Hierro	2010	112
NHMO-BI-25140	16.4	86.08	9.38	Terje	El Hierro	2010	112
NHMO-BI-25140	15.93	90.27	8.28	Terje	El Hierro	2010	112
NHMO-BI-25140	16.79	87.1	11.34	Terje	El Hierro	2010	112
NHMO-BI-25140	15.22	85.37	11.64	Terje	El Hierro	2010	112
NHMO-BI-25140	17.2	82.39	10.12	Terje	El Hierro	2010	112
NHMO-BI-25140	16.05	86.05	9.86	Terje	El Hierro	2010	112
NHMO-BI-25140	15.73	84.97	9.66	Terje	El Hierro	2010	112
NHMO-BI-25140	17.76	80.35	13.19	Terje	El Hierro	2010	112
NHMO-BI-25140	17.66	83.23	12.65	Terje	El Hierro	2010	112
NHMO-BI-25140	16.33	84.55	9.11	Terje	El Hierro	2010	112
NHMO-BI-25140	16.57	85.14	8.86	Terje	El Hierro	2010	112
NHMO-BI-25142	16.07	84.54	8.83	Terje	El Hierro	2010	112
NHMO-BI-25142	15.83	81.04	11.31	Terje	El Hierro	2010	112
NHMO-BI-25142	16.79	83.68	10.91	Terje	El Hierro	2010	112
NHMO-BI-25142	16.19	85.12	9.14	Terje	El Hierro	2010	112
NHMO-BI-25142	17.37	82.62	10.56	Terje	El Hierro	2010	112
NHMO-BI-25142	17.32	83.2	12.02	Terje	El Hierro	2010	112
NHMO-BI-25142	16.71	81.55	11.59	Terje	El Hierro	2010	112
NHMO-BI-25142	16.67	82.36	11.51	Terje	El Hierro	2010	112
NHMO-BI-25142	16.2	85.24	8.97	Terje	El Hierro	2010	112
NHMO-BI-25142	16.05	87.19	8.63	Terje	El Hierro	2010	112
NHMO-BI-25142	17.2	82.21	12.25	Terje	El Hierro	2010	112
NHMO-BI-25142	16.88	81.68	11.97	Terje	El Hierro	2010	112
NHMO-BI-25143	15.37	86.05	11.52	Terje	El Hierro	2010	112
NHMO-BI-25143	15.45	87.88	10.77	Terje	El Hierro	2010	112
NHMO-BI-25143	14.98	87.24	11.31	Terje	El Hierro	2010	112
NHMO-BI-25143	15.55	88.46	10.73	Terje	El Hierro	2010	112
NHMO-BI-25143	15.72	87.11	11.87	Terje	El Hierro	2010	112
NHMO-BI-25143	16.12	89.35	10.81	Terje	El Hierro	2010	112
NHMO-BI-25143	15.2	86.03	11.37	Terje	El Hierro	2010	112
NHMO-BI-25143	16.69	89.55	9.73	Terje	El Hierro	2010	112
NHMO-BI-25143	15.39	85.93	11.94	Terje	El Hierro	2010	112
NHMO-BI-25143	14.66	88.63	9.98	Terje	El Hierro	2010	112
NHMO-BI-25143	17.55	83.98	13.65	Terje	El Hierro	2010	112
NHMO-BI-25143	15.45	86.93	11.12	Terje	El Hierro	2010	112
NHMO-BI-25150	16.82	84.89	10.48	Terje	El Hierro	2010	112
NHMO-BI-25150	17.82	85.13	11.94	Terje	El Hierro	2010	112
NHMO-BI-25150	17.11	82.34	14.66	Terje	El Hierro	2010	112
NHMO-BI-25150	16.66	82.31	14.28	Terje	El Hierro	2010	112
NHMO-BI-25150	16.15	83.26	13.97	Terje	El Hierro	2010	112
NHMO-BI-25150	17.72	80.72	15.61	Terje	El Hierro	2010	112
NHMO-BI-25150	17.98	83.38	13.1	Terje	El Hierro	2010	112
NHMO-BI-25150	17.21	83.84	13.24	Terje	El Hierro	2010	112
NHMO-BI-25150	16.93	81.7	14.52	Terje	El Hierro	2010	112
NHMO-BI-25150	16.99	85.01	11.91	Terje	El Hierro	2010	112
NHMO-BI-25150	16.83	83.32	14.44	Terje	El Hierro	2010	112
NHMO-BI-25150	16.53	85.48	11.17	Terje	El Hierro	2010	112
NHMO-BI-25156	16.67	85.62	11.52	Terje	El Hierro	2010	113
NHMO-BI-25156	15.83	88.58	11.95	Terje	El Hierro	2010	113
NHMO-BI-25156	16.86	91.17	8.11	Terje	El Hierro	2010	113
NHMO-BI-25156	16.16	91.36	7.19	Terje	El Hierro	2010	113
NHMO-BI-25156	16.6	87.65	6.81	Terje	El Hierro	2010	113
NHMO-BI-25156	16.14	88.69	6.9	Terje	El Hierro	2010	113
NHMO-BI-25156	16.14	88.79	9.61	Terje	El Hierro	2010	113
NHMO-BI-25156	18.55	88.24	9.38	Terje	El Hierro	2010	113
NHMO-BI-25156	16.33	89.41	7.96	Terje	El Hierro	2010	113
NHMO-BI-25156	16.05	87.01	9.25	Terje	El Hierro	2010	113
NHMO-BI-25156	16.06	89.8	7.8	Terje	El Hierro	2010	113
NHMO-BI-25156	16.08	89.53	9.65	Terje	El Hierro	2010	113
NHMO-BI-25158	17.32	83.15	16.66	Terje	El Hierro	2010	113
NHMO-BI-25158	14.08	90.48	14.99	Terje	El Hierro	2010	113
NHMO-BI-25158	17.11	77.8	16.29	Terje	El Hierro	2010	113
NHMO-BI-25158	17.09	81.66	17.86	Terje	El Hierro	2010	113
NHMO-BI-25158	16.66	82.01	18.5	Terje	El Hierro	2010	113
NHMO-BI-25158	18.14	82.85	16.11	Terje	El Hierro	2010	113
NHMO-BI-25158	17.55	85.79	16.15	Terje	El Hierro	2010	113
NHMO-BI-25158	16.59	89.4	10.82	Terje	El Hierro	2010	113
NHMO-BI-25158	17.32	85.69	17.9	Terje	El Hierro	2010	113
NHMO-BI-25158	15.88	81.07	17.59	Terje	El Hierro	2010	113
NHMO-BI-25158	17.18	82.65	20.01	Terje	El Hierro	2010	113
NHMO-BI-25158	17.09	82.01	18.54	Terje	El Hierro	2010	113
NHMO-BI-25185	16.58	92.2	8.27	Terje	Tenerife	2010	116
NHMO-BI-25185	16.93	89.16	12.47	Terje	Tenerife	2010	116
NHMO-BI-25185	16.19	92.08	8.42	Terje	Tenerife	2010	116
NHMO-BI-25185	15.22	92.66	8.11	Terje	Tenerife	2010	116
NHMO-BI-25185	16.52	90.85	11.37	Terje	Tenerife	2010	116
NHMO-BI-25185	16.41	90.49	9.11	Terje	Tenerife	2010	116
NHMO-BI-25185	16.39	92.07	9.99	Terje	Tenerife	2010	116
NHMO-BI-25185	16.85	91.48	11.67	Terje	Tenerife	2010	116
NHMO-BI-25185	16.83	91.07	9.39	Terje	Tenerife	2010	116
NHMO-BI-25185	17.37	89.18	10.76	Terje	Tenerife	2010	116
NHMO-BI-25185	16.83	86.02	13.26	Terje	Tenerife	2010	116
NHMO-BI-25185	15.43	89.65	11.35	Terje	Tenerife	2010	116
NHMO-BI-25191	15.56	83.78	16.78	Terje	Tenerife	2010	116
NHMO-BI-25191	16.6	86.83	12.42	Terje	Tenerife	2010	116
NHMO-BI-25191	16.07	90.4	8.39	Terje	Tenerife	2010	116
NHMO-BI-25191	15.61	89.72	9.17	Terje	Tenerife	2010	116
NHMO-BI-25191	15.96	89.72	9.33	Terje	Tenerife	2010	116
NHMO-BI-25191	15.53	89.65	9.72	Terje	Tenerife	2010	116
NHMO-BI-25191	15.81	89.52	10.66	Terje	Tenerife	2010	116
NHMO-BI-25191	15.51	89.56	9.43	Terje	Tenerife	2010	116
NHMO-BI-25191	16.93	88.24	10.94	Terje	Tenerife	2010	116
NHMO-BI-25191	15.62	87.97	9.36	Terje	Tenerife	2010	116
NHMO-BI-25191	16.16	87.28	9.49	Terje	Tenerife	2010	116
NHMO-BI-25191	16.05	87.82	11.1	Terje	Tenerife	2010	116
NHMO-BI-25209	16.65	89.24	7.4	Terje	Tenerife	2010	117
NHMO-BI-25209	16.65	90.16	7.06	Terje	Tenerife	2010	117
NHMO-BI-25209	16.16	89.85	6.92	Terje	Tenerife	2010	117
NHMO-BI-25209	15.91	88.19	7.25	Terje	Tenerife	2010	117
NHMO-BI-25209	16.83	86.17	9.18	Terje	Tenerife	2010	117
NHMO-BI-25209	16.23	88.46	7.02	Terje	Tenerife	2010	117
NHMO-BI-25209	17.32	88.78	9.75	Terje	Tenerife	2010	117
NHMO-BI-25209	17.51	86.2	9.63	Terje	Tenerife	2010	117
NHMO-BI-25209	16.56	87.17	9.77	Terje	Tenerife	2010	117
NHMO-BI-25209	17.37	85.94	8.71	Terje	Tenerife	2010	117
NHMO-BI-25209	17.54	87.99	8.3	Terje	Tenerife	2010	117
NHMO-BI-25209	17.59	85.59	11.89	Terje	Tenerife	2010	117
NHMO-BI-25213	17.11	84.3	14.59	Terje	Tenerife	2010	117
NHMO-BI-25213	17.62	86.13	10.54	Terje	Tenerife	2010	117
NHMO-BI-25213	15.79	87.68	10.39	Terje	Tenerife	2010	117
NHMO-BI-25213	17.82	87.92	9.38	Terje	Tenerife	2010	117
NHMO-BI-25213	16.78	85.76	9.87	Terje	Tenerife	2010	117
NHMO-BI-25213	17.21	85.2	10.57	Terje	Tenerife	2010	117
NHMO-BI-25213	16.78	83.25	13.81	Terje	Tenerife	2010	117
NHMO-BI-25213	18.77	86.63	8.55	Terje	Tenerife	2010	117
NHMO-BI-25213	17.41	87.27	10.35	Terje	Tenerife	2010	117
NHMO-BI-25213	16.88	85.53	10.99	Terje	Tenerife	2010	117
NHMO-BI-25213	17.39	83.37	13.92	Terje	Tenerife	2010	117
NHMO-BI-25213	17.12	84.95	12.14	Terje	Tenerife	2010	117
NHMO-BI-25221	17.28	87.24	9.94	Terje	Tenerife	2010	117
NHMO-BI-25221	18.55	82.12	11.16	Terje	Tenerife	2010	117
NHMO-BI-25221	17.88	86.75	9	Terje	Tenerife	2010	117
NHMO-BI-25221	18.14	84.56	9.69	Terje	Tenerife	2010	117
NHMO-BI-25221	17.62	87.79	9.77	Terje	Tenerife	2010	117
NHMO-BI-25221	17.82	83.6	10.81	Terje	Tenerife	2010	117
NHMO-BI-25221	17.43	85.88	11.1	Terje	Tenerife	2010	117
NHMO-BI-25221	17.27	85.14	10.71	Terje	Tenerife	2010	117
NHMO-BI-25221	16.78	86.7	9.27	Terje	Tenerife	2010	117
NHMO-BI-25221	18.05	85.5	10.07	Terje	Tenerife	2010	117
NHMO-BI-25221	17.38	87.37	8.57	Terje	Tenerife	2010	117
NHMO-BI-25221	17.62	84.63	11.12	Terje	Tenerife	2010	117
NHMO-BI-25224	16.75	87.13	13.1	Terje	Tenerife	2010	117
NHMO-BI-25224	17.01	86.81	14.78	Terje	Tenerife	2010	117
NHMO-BI-25224	19.31	85.38	14.85	Terje	Tenerife	2010	117
NHMO-BI-25224	17.28	84.33	17.28	Terje	Tenerife	2010	117
NHMO-BI-25224	17.7	87.31	12.6	Terje	Tenerife	2010	117
NHMO-BI-25224	21.9	79.6	16.11	Terje	Tenerife	2010	117
NHMO-BI-25224	17.27	84.05	13.11	Terje	Tenerife	2010	117
NHMO-BI-25224	17.1	79.99	20.87	Terje	Tenerife	2010	117
NHMO-BI-25224	15.42	84.57	18.52	Terje	Tenerife	2010	117
NHMO-BI-25224	16.55	86.18	15.23	Terje	Tenerife	2010	117
NHMO-BI-25224	17.65	86.96	12.63	Terje	Tenerife	2010	117
NHMO-BI-25224	18.38	83.62	15.17	Terje	Tenerife	2010	117
NHMO-BI-25229	16.61	84.51	10.38	Terje	Tenerife	2010	118
NHMO-BI-25229	14.23	87.56	10.34	Terje	Tenerife	2010	118
NHMO-BI-25229	16.03	84.89	10	Terje	Tenerife	2010	118
NHMO-BI-25229	15.65	81.67	13.04	Terje	Tenerife	2010	118
NHMO-BI-25229	16.6	81.73	15.67	Terje	Tenerife	2010	118
NHMO-BI-25229	16.2	84.45	12.24	Terje	Tenerife	2010	118
NHMO-BI-25229	16.83	83.32	13.21	Terje	Tenerife	2010	118
NHMO-BI-25229	16.98	84.11	12.29	Terje	Tenerife	2010	118
NHMO-BI-25229	15.88	85.64	10.3	Terje	Tenerife	2010	118
NHMO-BI-25229	15.48	82.37	13.52	Terje	Tenerife	2010	118
NHMO-BI-25229	16.88	82.18	13.71	Terje	Tenerife	2010	118
NHMO-BI-25229	19.24	81.57	10.77	Terje	Tenerife	2010	118
NHMO-BI-25251	15.89	80.53	20.36	Terje	Tenerife	2010	119
NHMO-BI-25251	17.17	84.11	18.03	Terje	Tenerife	2010	119
NHMO-BI-25251	17.27	82.28	16.93	Terje	Tenerife	2010	119
NHMO-BI-25251	15.44	80.01	20.2	Terje	Tenerife	2010	119
NHMO-BI-25251	16.39	85.75	15.65	Terje	Tenerife	2010	119
NHMO-BI-25251	15.68	82.71	17.41	Terje	Tenerife	2010	119
NHMO-BI-25251	16.99	81.07	17.22	Terje	Tenerife	2010	119
NHMO-BI-25251	18.49	79.4	18.58	Terje	Tenerife	2010	119
NHMO-BI-25251	17.28	87.26	13.04	Terje	Tenerife	2010	119
NHMO-BI-25251	16.8	81.4	18.5	Terje	Tenerife	2010	119
NHMO-BI-25251	17.06	83.77	16.11	Terje	Tenerife	2010	119
NHMO-BI-25251	17.95	83.51	18.44	Terje	Tenerife	2010	119
NHMO-BI-25262	17.7	80.77	15.27	Terje	La Palma	2010	121
NHMO-BI-25262	16.5	83.39	13.11	Terje	La Palma	2010	121
NHMO-BI-25262	15.09	83.22	14.23	Terje	La Palma	2010	121
NHMO-BI-25262	15.37	87.01	10.65	Terje	La Palma	2010	121
NHMO-BI-25262	14.81	82.52	12.83	Terje	La Palma	2010	121
NHMO-BI-25262	15.51	85.62	10.18	Terje	La Palma	2010	121
NHMO-BI-25262	14.68	86.27	11.59	Terje	La Palma	2010	121
NHMO-BI-25262	18.05	81.85	11.88	Terje	La Palma	2010	121
NHMO-BI-25262	15.72	78.42	17.25	Terje	La Palma	2010	121
NHMO-BI-25262	15.44	86.53	9.12	Terje	La Palma	2010	121
NHMO-BI-25262	16.02	81.1	12.69	Terje	La Palma	2010	121
NHMO-BI-25262	15.72	87.35	10.17	Terje	La Palma	2010	121
NHMO-BI-25269	16.01	87.46	12.49	Terje	La Palma	2010	121
NHMO-BI-25269	17.38	88.33	10.3	Terje	La Palma	2010	121
NHMO-BI-25269	15.56	87.43	10.61	Terje	La Palma	2010	121
NHMO-BI-25269	16.27	86.95	11.91	Terje	La Palma	2010	121
NHMO-BI-25269	16.31	88.89	8.55	Terje	La Palma	2010	121
NHMO-BI-25269	16.56	90.17	7.57	Terje	La Palma	2010	121
NHMO-BI-25269	16.55	86.35	10.49	Terje	La Palma	2010	121
NHMO-BI-25269	16.88	84.94	12.69	Terje	La Palma	2010	121
NHMO-BI-25269	18.26	85.06	12.98	Terje	La Palma	2010	121
NHMO-BI-25269	15.62	85.17	11.48	Terje	La Palma	2010	121
NHMO-BI-25269	16.75	81.25	15.46	Terje	La Palma	2010	121
NHMO-BI-25269	16.91	87.13	11.6	Terje	La Palma	2010	121
NHMO-BI-25270	16.83	89.35	11.32	Terje	La Palma	2010	121
NHMO-BI-25270	17.02	84.29	14.25	Terje	La Palma	2010	121
NHMO-BI-25270	15.47	86.88	13.56	Terje	La Palma	2010	121
NHMO-BI-25270	16.56	85.53	13.32	Terje	La Palma	2010	121
NHMO-BI-25270	15.47	83.31	16.83	Terje	La Palma	2010	121
NHMO-BI-25270	16.77	87.47	12.29	Terje	La Palma	2010	121
NHMO-BI-25270	16.46	83.51	14.66	Terje	La Palma	2010	121
NHMO-BI-25270	16.19	86.2	14.05	Terje	La Palma	2010	121
NHMO-BI-25270	17.32	81.42	14.33	Terje	La Palma	2010	121
NHMO-BI-25270	16.44	84.8	15.43	Terje	La Palma	2010	121
NHMO-BI-25270	17.28	83.53	15.62	Terje	La Palma	2010	121
NHMO-BI-25270	15.87	83.59	14.07	Terje	La Palma	2010	121
NHMO-BI-25276	16.33	86.62	11.51	Terje	La Palma	2010	121
NHMO-BI-25276	18.26	83.41	14.8	Terje	La Palma	2010	121
NHMO-BI-25276	17.48	86.73	14.71	Terje	La Palma	2010	121
NHMO-BI-25276	18.03	80.49	15.78	Terje	La Palma	2010	121
NHMO-BI-25276	16.84	84.88	12.78	Terje	La Palma	2010	121
NHMO-BI-25276	17.07	86.39	10.79	Terje	La Palma	2010	121
NHMO-BI-25276	18.97	80.77	16.11	Terje	La Palma	2010	121
NHMO-BI-25276	17.37	86.35	11.75	Terje	La Palma	2010	121
NHMO-BI-25276	16.82	82.48	15.53	Terje	La Palma	2010	121
NHMO-BI-25276	18.07	87.78	9.63	Terje	La Palma	2010	121
NHMO-BI-25276	18.28	80.2	18.52	Terje	La Palma	2010	121
NHMO-BI-25276	17.15	82.26	18.22	Terje	La Palma	2010	121
NHMO-BI-25277	16.33	86.26	10.33	Terje	La Palma	2010	121
NHMO-BI-25277	16.66	86.99	11.18	Terje	La Palma	2010	121
NHMO-BI-25277	17.11	87.49	11.73	Terje	La Palma	2010	121
NHMO-BI-25277	15.57	84.08	15.19	Terje	La Palma	2010	121
NHMO-BI-25277	18.27	82.42	13.98	Terje	La Palma	2010	121
NHMO-BI-25277	16.11	87.7	9.72	Terje	La Palma	2010	121
NHMO-BI-25277	16.28	87.08	13.62	Terje	La Palma	2010	121
NHMO-BI-25277	15.94	85.29	12.7	Terje	La Palma	2010	121
NHMO-BI-25277	16.5	88.14	9.07	Terje	La Palma	2010	121
NHMO-BI-25277	16.78	85.3	12.9	Terje	La Palma	2010	121
NHMO-BI-25277	17.28	85.93	11.58	Terje	La Palma	2010	121
NHMO-BI-25277	15.42	84.92	12.25	Terje	La Palma	2010	121
NHMO-BI-25289	17.51	81.78	19.09	Terje	La Palma	2010	122
NHMO-BI-25289	17.28	84.63	14.55	Terje	La Palma	2010	122
NHMO-BI-25289	16.66	83.89	12.06	Terje	La Palma	2010	122
NHMO-BI-25289	18.07	85.09	13.82	Terje	La Palma	2010	122
NHMO-BI-25289	17.17	84.84	12.29	Terje	La Palma	2010	122
NHMO-BI-25289	16.34	81.58	14.97	Terje	La Palma	2010	122
NHMO-BI-25289	16.66	80.23	16.41	Terje	La Palma	2010	122
NHMO-BI-25289	16.31	81.38	19.47	Terje	La Palma	2010	122
NHMO-BI-25289	16.97	82.81	17.96	Terje	La Palma	2010	122
NHMO-BI-25289	17.21	83.66	14.22	Terje	La Palma	2010	122
NHMO-BI-25289	16.6	82.67	14.83	Terje	La Palma	2010	122
NHMO-BI-25289	17.56	82.92	16.58	Terje	La Palma	2010	122
NHMO-BI-25297	16.95	86.94	11.12	Terje	La Palma	2010	123
NHMO-BI-25297	16.91	90.33	12.35	Terje	La Palma	2010	123
NHMO-BI-25297	17.01	91.78	10.17	Terje	La Palma	2010	123
NHMO-BI-25297	17.02	91.12	10.54	Terje	La Palma	2010	123
NHMO-BI-25297	17.11	92.15	11.31	Terje	La Palma	2010	123
NHMO-BI-25297	17.38	87.7	13.28	Terje	La Palma	2010	123
NHMO-BI-25297	16.97	89.16	8.62	Terje	La Palma	2010	123
NHMO-BI-25297	17.94	89.54	13.53	Terje	La Palma	2010	123
NHMO-BI-25297	18.6	91.01	9.51	Terje	La Palma	2010	123
NHMO-BI-25297	17.95	86.95	15.74	Terje	La Palma	2010	123
NHMO-BI-25297	16.84	89.2	13.34	Terje	La Palma	2010	123
NHMO-BI-25297	16.7	86.32	14.93	Terje	La Palma	2010	123
NHMO-BI-25302	16.05	83.25	14.45	Terje	La Palma	2010	123
NHMO-BI-25302	16	84.18	15.81	Terje	La Palma	2010	123
NHMO-BI-25302	17.56	82.9	16.81	Terje	La Palma	2010	123
NHMO-BI-25302	17.39	87.29	10.48	Terje	La Palma	2010	123
NHMO-BI-25302	17.09	81.98	17.35	Terje	La Palma	2010	123
NHMO-BI-25302	17.79	83.72	15.11	Terje	La Palma	2010	123
NHMO-BI-25302	17.13	85.05	12.85	Terje	La Palma	2010	123
NHMO-BI-25302	17.16	84	15.94	Terje	La Palma	2010	123
NHMO-BI-25302	17.76	88.87	10.14	Terje	La Palma	2010	123
NHMO-BI-25302	17.45	82.8	11.43	Terje	La Palma	2010	123
NHMO-BI-25302	16.38	87.58	12.3	Terje	La Palma	2010	123
NHMO-BI-25302	18.36	85.72	12.32	Terje	La Palma	2010	123
NHMO-BI-25315	16.68	86.34	12.63	Terje	La Palma	2010	124
NHMO-BI-25315	17.01	83.45	17.04	Terje	La Palma	2010	124
NHMO-BI-25315	18.29	82.29	12.63	Terje	La Palma	2010	124
NHMO-BI-25315	16.06	83.39	11.86	Terje	La Palma	2010	124
NHMO-BI-25315	16.88	86.21	13.25	Terje	La Palma	2010	124
NHMO-BI-25315	17.18	82.97	14.24	Terje	La Palma	2010	124
NHMO-BI-25315	17.38	84.89	11.32	Terje	La Palma	2010	124
NHMO-BI-25315	16.79	82.49	13.14	Terje	La Palma	2010	124
NHMO-BI-25315	17.41	87.56	10.88	Terje	La Palma	2010	124
NHMO-BI-25315	17.89	86.78	13.21	Terje	La Palma	2010	124
NHMO-BI-25315	17.22	84.31	14.43	Terje	La Palma	2010	124
NHMO-BI-25315	17.93	85.23	15.26	Terje	La Palma	2010	124
NHMO-BI-25324	15.8	88.23	7.36	Terje	La Palma	2010	124
NHMO-BI-25324	16.84	87.23	7.67	Terje	La Palma	2010	124
NHMO-BI-25324	16.3	88.49	8.64	Terje	La Palma	2010	124
NHMO-BI-25324	15.46	88.44	7.43	Terje	La Palma	2010	124
NHMO-BI-25324	16.98	89.2	8.05	Terje	La Palma	2010	124
NHMO-BI-25324	15.61	87.9	7.96	Terje	La Palma	2010	124
NHMO-BI-25324	17.26	87.8	8.39	Terje	La Palma	2010	124
NHMO-BI-25324	16.19	88.13	8.51	Terje	La Palma	2010	124
NHMO-BI-25324	15.8	88.45	8.2	Terje	La Palma	2010	124
NHMO-BI-25324	15.47	84.03	8.02	Terje	La Palma	2010	124
NHMO-BI-25324	16.83	85.29	6.64	Terje	La Palma	2010	124
NHMO-BI-25324	16.75	85.92	9.04	Terje	La Palma	2010	124
NHMO-BI-25333	16.23	87.18	10.61	Terje	La Palma	2010	125
NHMO-BI-25333	15.84	89.88	9.39	Terje	La Palma	2010	125
NHMO-BI-25333	17.36	84.45	11.96	Terje	La Palma	2010	125
NHMO-BI-25333	15.6	84.92	14.83	Terje	La Palma	2010	125
NHMO-BI-25333	16.11	89.33	9.38	Terje	La Palma	2010	125
NHMO-BI-25333	16.57	84.77	10.02	Terje	La Palma	2010	125
NHMO-BI-25333	16.08	84.94	11.49	Terje	La Palma	2010	125
NHMO-BI-25333	16.52	83.81	11.74	Terje	La Palma	2010	125
NHMO-BI-25333	17.06	84.03	12.47	Terje	La Palma	2010	125
NHMO-BI-25333	16.86	82.16	12.88	Terje	La Palma	2010	125
NHMO-BI-25333	17.32	84.12	14.39	Terje	La Palma	2010	125
NHMO-BI-25333	14.83	87.14	12.36	Terje	La Palma	2010	125
NHMO-BI-25335	16.57	85.35	8.2	Terje	La Palma	2010	125
NHMO-BI-25335	18.61	83.41	10.6	Terje	La Palma	2010	125
NHMO-BI-25335	15.56	84.46	11.71	Terje	La Palma	2010	125
NHMO-BI-25335	16.22	83.2	14	Terje	La Palma	2010	125
NHMO-BI-25335	17.43	82.04	14.66	Terje	La Palma	2010	125
NHMO-BI-25335	16.11	78.72	15.47	Terje	La Palma	2010	125
NHMO-BI-25335	16.83	85.11	11.55	Terje	La Palma	2010	125
NHMO-BI-25335	16.42	83.67	11.17	Terje	La Palma	2010	125
NHMO-BI-25335	14.85	85.41	10.47	Terje	La Palma	2010	125
NHMO-BI-25335	16.38	84.14	10.21	Terje	La Palma	2010	125
NHMO-BI-25335	16.66	86.1	8.83	Terje	La Palma	2010	125
NHMO-BI-25335	16.16	86.24	9.17	Terje	La Palma	2010	125
NHMO-BI-25340	16.83	83.6	18.01	Terje	La Palma	2010	125
NHMO-BI-25340	17.28	85.64	16.05	Terje	La Palma	2010	125
NHMO-BI-25340	16.78	83.02	15.54	Terje	La Palma	2010	125
NHMO-BI-25340	17.13	86.25	16.55	Terje	La Palma	2010	125
NHMO-BI-25340	17.07	81.65	19.56	Terje	La Palma	2010	125
NHMO-BI-25340	17.27	86.8	15.55	Terje	La Palma	2010	125
NHMO-BI-25340	17.61	81.25	16.52	Terje	La Palma	2010	125
NHMO-BI-25340	16.28	86.36	13.88	Terje	La Palma	2010	125
NHMO-BI-25340	18.6	83.83	18.8	Terje	La Palma	2010	125
NHMO-BI-25340	17.01	86.21	14.83	Terje	La Palma	2010	125
NHMO-BI-25340	17.57	83.75	16.11	Terje	La Palma	2010	125
NHMO-BI-25340	17.7	83.16	18.24	Terje	La Palma	2010	125
NHMO-BI-25342	16.99	88.64	10.65	Terje	La Palma	2010	125
NHMO-BI-25342	16.52	88.48	9.99	Terje	La Palma	2010	125
NHMO-BI-25342	18.15	90.09	8.3	Terje	La Palma	2010	125
NHMO-BI-25342	16.12	83.15	14.51	Terje	La Palma	2010	125
NHMO-BI-25342	15.61	90.58	7.85	Terje	La Palma	2010	125
NHMO-BI-25342	16.55	88.87	10.26	Terje	La Palma	2010	125
NHMO-BI-25342	16.4	84.08	13.22	Terje	La Palma	2010	125
NHMO-BI-25342	17.29	88.08	9.82	Terje	La Palma	2010	125
NHMO-BI-25342	17.09	86.16	10.65	Terje	La Palma	2010	125
NHMO-BI-25342	15.8	87.07	13.03	Terje	La Palma	2010	125
NHMO-BI-25342	15.47	89.25	9.99	Terje	La Palma	2010	125
NHMO-BI-25342	15.99	90.58	8.84	Terje	La Palma	2010	125
NHMO-BI-25358	16.14	84.25	10.48	Terje	La Palma	2010	126
NHMO-BI-25358	17.28	84.55	9.38	Terje	La Palma	2010	126
NHMO-BI-25358	18.14	84.53	7.84	Terje	La Palma	2010	126
NHMO-BI-25358	16.16	81.7	13.49	Terje	La Palma	2010	126
NHMO-BI-25358	16.97	87.29	8.37	Terje	La Palma	2010	126
NHMO-BI-25358	17.62	83.06	10.61	Terje	La Palma	2010	126
NHMO-BI-25358	16.99	87.75	8.39	Terje	La Palma	2010	126
NHMO-BI-25358	14.95	88.7	7.41	Terje	La Palma	2010	126
NHMO-BI-25358	16.42	89.72	8.76	Terje	La Palma	2010	126
NHMO-BI-25358	16	85.11	7.02	Terje	La Palma	2010	126
NHMO-BI-25358	17.86	84.47	8	Terje	La Palma	2010	126
NHMO-BI-25358	16.75	86.76	7.96	Terje	La Palma	2010	126
NHMO-BI-25359	16.95	87.77	7.77	Terje	La Palma	2010	126
NHMO-BI-25359	16.36	88.87	8.03	Terje	La Palma	2010	126
NHMO-BI-25359	17.79	85.99	8.4	Terje	La Palma	2010	126
NHMO-BI-25359	17.57	88.13	7.77	Terje	La Palma	2010	126
NHMO-BI-25359	16.58	84.72	9.05	Terje	La Palma	2010	126
NHMO-BI-25359	16.6	87.69	6.56	Terje	La Palma	2010	126
NHMO-BI-25359	16.83	88.17	7.25	Terje	La Palma	2010	126
NHMO-BI-25359	17.66	85.79	8	Terje	La Palma	2010	126
NHMO-BI-25359	17.53	85.19	7.67	Terje	La Palma	2010	126
NHMO-BI-25359	17.01	87.13	8.84	Terje	La Palma	2010	126
NHMO-BI-25359	16.29	86.62	8.83	Terje	La Palma	2010	126
NHMO-BI-25359	16	88.49	9.25	Terje	La Palma	2010	126
NHMO-BI-25508	17.91	72.41	27.43	Terje	Tenerife	2010	NA
NHMO-BI-25508	16.88	88.9	8.71	Terje	Tenerife	2010	NA
NHMO-BI-25508	16.4	86.91	12.22	Terje	Tenerife	2010	NA
NHMO-BI-25508	16.55	83.91	14.49	Terje	Tenerife	2010	NA
NHMO-BI-25508	16.93	88.07	10.65	Terje	Tenerife	2010	NA
NHMO-BI-25508	16.77	87.17	10.42	Terje	Tenerife	2010	NA
NHMO-BI-25508	17.09	82.37	14.11	Terje	Tenerife	2010	NA
NHMO-BI-25508	17.64	87.03	10.71	Terje	Tenerife	2010	NA
NHMO-BI-25508	18.14	86.42	11.04	Terje	Tenerife	2010	NA
NHMO-BI-25508	16.95	86.07	11.96	Terje	Tenerife	2010	NA
NHMO-BI-25508	16.83	84.16	13.77	Terje	Tenerife	2010	NA
NHMO-BI-25508	16.66	88.71	10.79	Terje	Tenerife	2010	NA
NHMO-BI-27080	17.06	82.5	11.6	Terje	Tenerife	2011	24
NHMO-BI-27080	17.38	82.37	11.13	Terje	Tenerife	2011	24
NHMO-BI-27080	16.16	81.88	10.13	Terje	Tenerife	2011	24
NHMO-BI-27080	16.84	83.25	10.61	Terje	Tenerife	2011	24
NHMO-BI-27080	16.32	80.6	13.39	Terje	Tenerife	2011	24
NHMO-BI-27080	17.32	80.42	11.84	Terje	Tenerife	2011	24
NHMO-BI-27080	16.84	82.58	12.32	Terje	Tenerife	2011	24
NHMO-BI-27080	16.19	83.36	12.09	Terje	Tenerife	2011	24
NHMO-BI-27080	16.61	83.72	14.33	Terje	Tenerife	2011	24
NHMO-BI-27080	17.37	81.41	12.84	Terje	Tenerife	2011	24
NHMO-BI-27080	16.3	83.71	11.36	Terje	Tenerife	2011	24
NHMO-BI-27080	17.1	83.19	12.25	Terje	Tenerife	2011	24
NHMO-BI-27081	15.76	84.24	9.7	Terje	Tenerife	2011	24
NHMO-BI-27081	16.42	84.39	11.05	Terje	Tenerife	2011	24
NHMO-BI-27081	15.61	85.98	8.98	Terje	Tenerife	2011	24
NHMO-BI-27081	15.47	85.57	8.57	Terje	Tenerife	2011	24
NHMO-BI-27081	15.17	68.73	25.12	Terje	Tenerife	2011	24
NHMO-BI-27081	16.39	81.57	10.47	Terje	Tenerife	2011	24
NHMO-BI-27081	16	79.11	13.77	Terje	Tenerife	2011	24
NHMO-BI-27081	16.26	81.88	8.17	Terje	Tenerife	2011	24
NHMO-BI-27081	15.72	85.91	6.49	Terje	Tenerife	2011	24
NHMO-BI-27081	15.83	82.45	8.88	Terje	Tenerife	2011	24
NHMO-BI-27081	16.23	81.44	11.81	Terje	Tenerife	2011	24
NHMO-BI-27081	15.47	86.13	7.5	Terje	Tenerife	2011	24
NHMO-BI-27086	15.3	86.31	8.42	Terje	Tenerife	2011	24
NHMO-BI-27086	15.99	86.66	10.74	Terje	Tenerife	2011	24
NHMO-BI-27086	15.64	82.85	8.44	Terje	Tenerife	2011	24
NHMO-BI-27086	15.86	84.98	7.63	Terje	Tenerife	2011	24
NHMO-BI-27086	16.14	88.26	7.91	Terje	Tenerife	2011	24
NHMO-BI-27086	15.72	87.28	8.68	Terje	Tenerife	2011	24
NHMO-BI-27086	16.27	87.19	9.38	Terje	Tenerife	2011	24
NHMO-BI-27086	14.6	83.76	10.65	Terje	Tenerife	2011	24
NHMO-BI-27086	14.33	85.07	10.74	Terje	Tenerife	2011	24
NHMO-BI-27086	16.22	87.41	8.5	Terje	Tenerife	2011	24
NHMO-BI-27086	15.88	87.59	9.13	Terje	Tenerife	2011	24
NHMO-BI-27086	13.62	90.2	7.85	Terje	Tenerife	2011	24
NHMO-BI-27089	15.84	83.46	13.42	Terje	Tenerife	2011	28
NHMO-BI-27089	16.39	85.08	12.97	Terje	Tenerife	2011	28
NHMO-BI-27089	15.72	83.65	14.4	Terje	Tenerife	2011	28
NHMO-BI-27089	16.31	83.22	12.65	Terje	Tenerife	2011	28
NHMO-BI-27089	16.59	84.03	12.49	Terje	Tenerife	2011	28
NHMO-BI-27089	16.46	81.11	14.85	Terje	Tenerife	2011	28
NHMO-BI-27089	16.92	78.04	17.42	Terje	Tenerife	2011	28
NHMO-BI-27089	16.78	80.98	15.26	Terje	Tenerife	2011	28
NHMO-BI-27089	16.69	84.58	14.98	Terje	Tenerife	2011	28
NHMO-BI-27089	17.41	83.7	13.77	Terje	Tenerife	2011	28
NHMO-BI-27089	17.2	84.77	13.31	Terje	Tenerife	2011	28
NHMO-BI-27089	16.11	82.57	15.84	Terje	Tenerife	2011	28
NHMO-BI-27163	16.39	89.3	9.82	Terje	Gran Canaria	2011	39
NHMO-BI-27163	16.57	85.93	11.01	Terje	Gran Canaria	2011	39
NHMO-BI-27163	16.59	87.96	7.96	Terje	Gran Canaria	2011	39
NHMO-BI-27163	16.52	86.76	8.84	Terje	Gran Canaria	2011	39
NHMO-BI-27163	16.55	90.43	8.08	Terje	Gran Canaria	2011	39
NHMO-BI-27163	16.42	91.43	7.73	Terje	Gran Canaria	2011	39
NHMO-BI-27163	14.83	92.26	8.46	Terje	Gran Canaria	2011	39
NHMO-BI-27163	16.16	84.96	10.74	Terje	Gran Canaria	2011	39
NHMO-BI-27163	16.4	90.13	10.85	Terje	Gran Canaria	2011	39
NHMO-BI-27163	16.88	89.92	8.28	Terje	Gran Canaria	2011	39
NHMO-BI-27163	15.56	91.53	7.77	Terje	Gran Canaria	2011	39
NHMO-BI-27163	16.7	89.82	7.68	Terje	Gran Canaria	2011	39
NHMO-BI-27188	16.11	85.29	17.1	Terje	Gran Canaria	2011	41
NHMO-BI-27188	17.59	81.74	17.96	Terje	Gran Canaria	2011	41
NHMO-BI-27188	17.28	84.65	12.82	Terje	Gran Canaria	2011	41
NHMO-BI-27188	16.46	79.95	15.23	Terje	Gran Canaria	2011	41
NHMO-BI-27188	16.59	84.16	19.21	Terje	Gran Canaria	2011	41
NHMO-BI-27188	17.66	83.33	16.96	Terje	Gran Canaria	2011	41
NHMO-BI-27188	16.29	86.23	13.69	Terje	Gran Canaria	2011	41
NHMO-BI-27188	16.31	84.48	15.81	Terje	Gran Canaria	2011	41
NHMO-BI-27188	17.38	80.99	17.93	Terje	Gran Canaria	2011	41
NHMO-BI-27188	18.03	83.57	15.11	Terje	Gran Canaria	2011	41
NHMO-BI-27188	16.27	82.49	15.18	Terje	Gran Canaria	2011	41
NHMO-BI-27188	17.39	80.49	19.86	Terje	Gran Canaria	2011	41
NHMO-BI-27383	17.47	85.44	13.69	Terje	La Gomera	2011	52
NHMO-BI-27383	16.75	82.41	18.27	Terje	La Gomera	2011	52
NHMO-BI-27383	21.08	86.09	13.38	Terje	La Gomera	2011	52
NHMO-BI-27383	19.13	82.48	15.3	Terje	La Gomera	2011	52
NHMO-BI-27383	20.51	81.01	14.9	Terje	La Gomera	2011	52
NHMO-BI-27383	15.61	88.49	12.73	Terje	La Gomera	2011	52
NHMO-BI-27383	19.36	80.32	18.39	Terje	La Gomera	2011	52
NHMO-BI-27383	16.9	82.69	16.82	Terje	La Gomera	2011	52
NHMO-BI-27383	19.23	80.13	18.4	Terje	La Gomera	2011	52
NHMO-BI-27383	18.51	85.9	13.78	Terje	La Gomera	2011	52
NHMO-BI-27383	20.1	80.18	16.96	Terje	La Gomera	2011	52
NHMO-BI-27383	17.57	80.61	19.08	Terje	La Gomera	2011	52
NHMO-BI-27629	15.99	85.06	11.36	Terje	La Palma	2011	80
NHMO-BI-27629	17.69	84.19	13.21	Terje	La Palma	2011	80
NHMO-BI-27629	16.83	87.33	10.4	Terje	La Palma	2011	80
NHMO-BI-27629	17.8	87.14	10	Terje	La Palma	2011	80
NHMO-BI-27629	16.93	87.34	10.04	Terje	La Palma	2011	80
NHMO-BI-27629	16.06	86.18	10.78	Terje	La Palma	2011	80
NHMO-BI-27629	16.93	88.33	7.85	Terje	La Palma	2011	80
NHMO-BI-27629	15.93	85.1	11.67	Terje	La Palma	2011	80
NHMO-BI-27629	15.8	86.93	8.91	Terje	La Palma	2011	80
NHMO-BI-27629	16.73	88.43	8.27	Terje	La Palma	2011	80
NHMO-BI-27629	16.69	86.32	12.22	Terje	La Palma	2011	80
NHMO-BI-27629	16.02	83.04	13.93	Terje	La Palma	2011	80
NHMO-BI-27629	16.57	85.78	11.17	Terje	La Palma	2011	80
NHMO-BI-27632	15.94	87.23	13.21	Terje	La Palma	2011	80
NHMO-BI-27632	18.06	82.18	12.56	Terje	La Palma	2011	80
NHMO-BI-27632	18.01	83.34	15.26	Terje	La Palma	2011	80
NHMO-BI-27632	17.51	88.41	9.66	Terje	La Palma	2011	80
NHMO-BI-27632	18.41	88.13	7.74	Terje	La Palma	2011	80
NHMO-BI-27632	17.8	86.69	11.86	Terje	La Palma	2011	80
NHMO-BI-27632	16.84	86.07	9.93	Terje	La Palma	2011	80
NHMO-BI-27632	16.14	83.38	13.04	Terje	La Palma	2011	80
NHMO-BI-27632	17.03	85.54	12.65	Terje	La Palma	2011	80
NHMO-BI-27632	16.4	87.54	9.04	Terje	La Palma	2011	80
NHMO-BI-27632	17.6	85.04	13.26	Terje	La Palma	2011	80
NHMO-BI-27632	18.05	85.68	10.54	Terje	La Palma	2011	80
NHMO-BI-27695	16.29	87.26	12.57	Terje	La Palma	2011	83
NHMO-BI-27695	15.29	87.51	8.59	Terje	La Palma	2011	83
NHMO-BI-27695	17.17	89.28	8.26	Terje	La Palma	2011	83
NHMO-BI-27695	17.94	86.09	8.86	Terje	La Palma	2011	83
NHMO-BI-27695	15.05	85.8	11.71	Terje	La Palma	2011	83
NHMO-BI-27695	16.02	85.37	11.36	Terje	La Palma	2011	83
NHMO-BI-27695	16.32	92.04	5.92	Terje	La Palma	2011	83
NHMO-BI-27695	17.6	87.54	8.39	Terje	La Palma	2011	83
NHMO-BI-27695	17.15	89.51	8.07	Terje	La Palma	2011	83
NHMO-BI-27695	16.71	89.25	9.82	Terje	La Palma	2011	83
NHMO-BI-27695	18.09	80.03	11.97	Terje	La Palma	2011	83
NHMO-BI-27695	16.08	86.52	9	Terje	La Palma	2011	83
NHMO-BI-27703	16.02	88.69	11.22	Terje	La Palma	2011	84
NHMO-BI-27703	18.41	82.58	12.57	Terje	La Palma	2011	84
NHMO-BI-27703	12.66	83.72	11.91	Terje	La Palma	2011	84
NHMO-BI-27703	17.55	86.45	13.49	Terje	La Palma	2011	84
NHMO-BI-27703	17.42	86.18	9.05	Terje	La Palma	2011	84
NHMO-BI-27703	16.58	87.51	12.71	Terje	La Palma	2011	84
NHMO-BI-27703	13.57	90.53	9.79	Terje	La Palma	2011	84
NHMO-BI-27703	16.68	86.17	9.61	Terje	La Palma	2011	84
NHMO-BI-27703	15.91	86.76	10.12	Terje	La Palma	2011	84
NHMO-BI-27703	16.83	83.83	11.44	Terje	La Palma	2011	84
NHMO-BI-27703	15.07	86.5	13.63	Terje	La Palma	2011	84
NHMO-BI-27703	17.37	86.13	10.76	Terje	La Palma	2011	84
NHMO-BI-27706	17.1	82.2	13.47	Terje	La Palma	2011	84
NHMO-BI-27706	19.4	79.28	14.48	Terje	La Palma	2011	84
NHMO-BI-27706	18.23	84.58	11.9	Terje	La Palma	2011	84
NHMO-BI-27706	19.47	82.31	13.65	Terje	La Palma	2011	84
NHMO-BI-27706	19.43	83.2	13.25	Terje	La Palma	2011	84
NHMO-BI-27706	18.51	83.15	12.39	Terje	La Palma	2011	84
NHMO-BI-27706	16.95	87.03	9.48	Terje	La Palma	2011	84
NHMO-BI-27706	17.86	78.89	16.84	Terje	La Palma	2011	84
NHMO-BI-27706	17.52	87.03	14.37	Terje	La Palma	2011	84
NHMO-BI-27706	19.58	83.88	11.32	Terje	La Palma	2011	84
NHMO-BI-27706	17.77	84.31	9.83	Terje	La Palma	2011	84
NHMO-BI-27706	18.26	83.48	11.37	Terje	La Palma	2011	84
NHMO-BI-27707	17.1	80.05	12.65	Terje	La Palma	2011	84
NHMO-BI-27707	16.19	80.98	13.88	Terje	La Palma	2011	84
NHMO-BI-27707	16.16	80.51	13.24	Terje	La Palma	2011	84
NHMO-BI-27707	18.72	82.73	10.84	Terje	La Palma	2011	84
NHMO-BI-27707	17.22	80.39	11.35	Terje	La Palma	2011	84
NHMO-BI-27707	18.09	84.24	13.25	Terje	La Palma	2011	84
NHMO-BI-27707	17.55	80.43	14.45	Terje	La Palma	2011	84
NHMO-BI-27707	16.58	81.12	12.94	Terje	La Palma	2011	84
NHMO-BI-27707	18.76	77.67	15.22	Terje	La Palma	2011	84
NHMO-BI-27707	17.83	83.52	9.18	Terje	La Palma	2011	84
NHMO-BI-27707	17.15	83.53	10.54	Terje	La Palma	2011	84
NHMO-BI-27707	16.82	80.21	12.39	Terje	La Palma	2011	84
NHMO-BI-27714	16.01	72.71	19.45	Terje	El Hierro	2011	86
NHMO-BI-27714	17.19	84.21	14.22	Terje	El Hierro	2011	86
NHMO-BI-27714	17.01	82.64	10.44	Terje	El Hierro	2011	86
NHMO-BI-27714	15.94	73.98	19.3	Terje	El Hierro	2011	86
NHMO-BI-27714	16.29	77.6	15.17	Terje	El Hierro	2011	86
NHMO-BI-27714	15.99	75.66	14.92	Terje	El Hierro	2011	86
NHMO-BI-27714	16.71	82.61	11.32	Terje	El Hierro	2011	86
NHMO-BI-27714	16.37	75.23	18.55	Terje	El Hierro	2011	86
NHMO-BI-27714	16.38	83.7	12.43	Terje	El Hierro	2011	86
NHMO-BI-27714	15.37	77.86	14.85	Terje	El Hierro	2011	86
NHMO-BI-27714	17.31	71.04	18.45	Terje	El Hierro	2011	86
NHMO-BI-27727	16.4	80.07	17.85	Terje	El Hierro	2011	87
NHMO-BI-27727	16.18	85.04	10.53	Terje	El Hierro	2011	87
NHMO-BI-27727	16.42	81.01	14.64	Terje	El Hierro	2011	87
NHMO-BI-27727	15.42	80.15	16.05	Terje	El Hierro	2011	87
NHMO-BI-27727	16.98	81.38	13.71	Terje	El Hierro	2011	87
NHMO-BI-27727	15.33	85.4	7.31	Terje	El Hierro	2011	87
NHMO-BI-27727	17.46	79.33	13.87	Terje	El Hierro	2011	87
NHMO-BI-27727	17.38	80.74	15.56	Terje	El Hierro	2011	87
NHMO-BI-27727	18.79	72.96	18.05	Terje	El Hierro	2011	87
NHMO-BI-27727	15.61	79.38	12.8	Terje	El Hierro	2011	87
NHMO-BI-27727	16.82	80.28	12.4	Terje	El Hierro	2011	87
NHMO-BI-27727	17.76	80.24	13.85	Terje	El Hierro	2011	87
NHMO-BI-27727	17.41	77.8	17.28	Terje	El Hierro	2011	87
NHMO-BI-27727	17.69	77.02	6.64	Terje	El Hierro	2011	87
NHMO-BI-27750	17.01	88.26	8.04	Terje	El Hierro	2011	88
NHMO-BI-27750	16.55	86.44	11.39	Terje	El Hierro	2011	88
NHMO-BI-27750	17.13	84.02	12.83	Terje	El Hierro	2011	88
NHMO-BI-27750	16.01	85.25	9.97	Terje	El Hierro	2011	88
NHMO-BI-27750	18.53	86.33	6.68	Terje	El Hierro	2011	88
NHMO-BI-27750	20.58	83.38	10.39	Terje	El Hierro	2011	88
NHMO-BI-27750	14.56	89.81	8.27	Terje	El Hierro	2011	88
NHMO-BI-27750	15.45	85.29	10.24	Terje	El Hierro	2011	88
NHMO-BI-27750	15.27	87.34	10.56	Terje	El Hierro	2011	88
NHMO-BI-27750	16.46	86.08	9.11	Terje	El Hierro	2011	88
NHMO-BI-27750	17.07	88.7	7.05	Terje	El Hierro	2011	88
NHMO-BI-27750	16.66	86.71	9.18	Terje	El Hierro	2011	88
NHMO-BI-27770	16.28	77.94	17.32	Terje	La Gomera	2011	117
NHMO-BI-27770	17.88	80.73	11.34	Terje	La Gomera	2011	117
NHMO-BI-27770	17.52	84.26	10.65	Terje	La Gomera	2011	117
NHMO-BI-27770	16.82	81.99	11.85	Terje	La Gomera	2011	117
NHMO-BI-27770	16.99	81.64	12.46	Terje	La Gomera	2011	117
NHMO-BI-27770	17.31	82.85	11.91	Terje	La Gomera	2011	117
NHMO-BI-27770	16.49	85.31	8.66	Terje	La Gomera	2011	117
NHMO-BI-27770	16.6	83.51	10.14	Terje	La Gomera	2011	117
NHMO-BI-27770	17.41	83.25	10.81	Terje	La Gomera	2011	117
NHMO-BI-27770	16.85	83.1	10.91	Terje	La Gomera	2011	117
NHMO-BI-27770	17.1	81.84	11.59	Terje	La Gomera	2011	117
NHMO-BI-27770	17.43	80.84	10.49	Terje	La Gomera	2011	117
NHMO-BI-27783	17.18	87.5	9.66	Terje	La Gomera	2011	118
NHMO-BI-27783	16.02	91.15	7.19	Terje	La Gomera	2011	118
NHMO-BI-27783	17.27	88.24	8.02	Terje	La Gomera	2011	118
NHMO-BI-27783	17.1	89.32	9.5	Terje	La Gomera	2011	118
NHMO-BI-27783	17.09	88.03	7.96	Terje	La Gomera	2011	118
NHMO-BI-27783	16.57	90.06	8.2	Terje	La Gomera	2011	118
NHMO-BI-27783	17.28	74.91	19.56	Terje	La Gomera	2011	118
NHMO-BI-27783	14.83	87.06	10.34	Terje	La Gomera	2011	118
NHMO-BI-27783	16.75	85.88	12.02	Terje	La Gomera	2011	118
NHMO-BI-27783	16.46	86.87	8.63	Terje	La Gomera	2011	118
NHMO-BI-27783	17.13	89.53	8.23	Terje	La Gomera	2011	118
NHMO-BI-27783	16.79	87.19	10.3	Terje	La Gomera	2011	118
NHMO-BI-27788	17.03	86.11	10.54	Terje	La Gomera	2011	118
NHMO-BI-27788	15.02	89.92	9.43	Terje	La Gomera	2011	118
NHMO-BI-27788	15.69	89.09	9.77	Terje	La Gomera	2011	118
NHMO-BI-27788	17.64	86.36	12.13	Terje	La Gomera	2011	118
NHMO-BI-27788	15.8	88.42	10.86	Terje	La Gomera	2011	118
NHMO-BI-27788	15.8	89.51	10.57	Terje	La Gomera	2011	118
NHMO-BI-27788	16.6	88.42	11.9	Terje	La Gomera	2011	118
NHMO-BI-27788	16.66	89.25	10.38	Terje	La Gomera	2011	118
NHMO-BI-27788	15.8	89.77	11.16	Terje	La Gomera	2011	118
NHMO-BI-27788	16.86	90.34	10.24	Terje	La Gomera	2011	118
NHMO-BI-27788	16.06	87.57	12.3	Terje	La Gomera	2011	118
NHMO-BI-27788	16.03	89.22	12.32	Terje	La Gomera	2011	118
NHMO-BI-27788	16.6	87.14	11.71	Terje	La Gomera	2011	118
NHMO-BI-27797	16.38	87.48	10.56	Terje	La Gomera	2011	118
NHMO-BI-27797	16.57	85.22	15.45	Terje	La Gomera	2011	118
NHMO-BI-27797	16.78	90.25	9.44	Terje	La Gomera	2011	118
NHMO-BI-27797	17.37	90.65	7.84	Terje	La Gomera	2011	118
NHMO-BI-27797	16.84	88.01	9.41	Terje	La Gomera	2011	118
NHMO-BI-27797	16.06	88.53	11.12	Terje	La Gomera	2011	118
NHMO-BI-27797	16.58	88.7	9.17	Terje	La Gomera	2011	118
NHMO-BI-27797	16.58	91.08	6.89	Terje	La Gomera	2011	118
NHMO-BI-27797	16.07	89.73	8.76	Terje	La Gomera	2011	118
NHMO-BI-27797	16.46	88.17	10.28	Terje	La Gomera	2011	118
NHMO-BI-27797	16.6	88.27	10.26	Terje	La Gomera	2011	118
NHMO-BI-27797	17.15	84.93	10.38	Terje	La Gomera	2011	118
NHMO-BI-27798	16.19	87.16	10.94	Terje	La Gomera	2011	118
NHMO-BI-27798	16.07	88.4	10.15	Terje	La Gomera	2011	118
NHMO-BI-27798	16.71	84.54	15.98	Terje	La Gomera	2011	118
NHMO-BI-27798	16.75	86.73	13.73	Terje	La Gomera	2011	118
NHMO-BI-27798	16.93	85.93	10.84	Terje	La Gomera	2011	118
NHMO-BI-27798	16.28	85.85	11.6	Terje	La Gomera	2011	118
NHMO-BI-27798	15.65	87.07	10.85	Terje	La Gomera	2011	118
NHMO-BI-27798	15.57	83.97	12.4	Terje	La Gomera	2011	118
NHMO-BI-27798	16.16	88.24	10.94	Terje	La Gomera	2011	118
NHMO-BI-27798	16.45	87.69	10.11	Terje	La Gomera	2011	118
NHMO-BI-27798	15.86	86.83	11.17	Terje	La Gomera	2011	118
NHMO-BI-27798	14.62	86.9	13.81	Terje	La Gomera	2011	118
NHMO-BI-27806	17.15	87.24	11.92	Terje	La Gomera	2011	119
NHMO-BI-27806	16.7	90.21	9.56	Terje	La Gomera	2011	119
NHMO-BI-27806	16.22	88.93	12.68	Terje	La Gomera	2011	119
NHMO-BI-27806	15.47	88.07	10.04	Terje	La Gomera	2011	119
NHMO-BI-27806	17.27	86.78	12.97	Terje	La Gomera	2011	119
NHMO-BI-27806	16.39	91.97	8.63	Terje	La Gomera	2011	119
NHMO-BI-27806	16.11	92.41	8.44	Terje	La Gomera	2011	119
NHMO-BI-27806	16.46	88.62	9.41	Terje	La Gomera	2011	119
NHMO-BI-27806	15.23	79.54	19.43	Terje	La Gomera	2011	119
NHMO-BI-27806	16.58	88.42	10.79	Terje	La Gomera	2011	119
NHMO-BI-27806	16.66	90.76	9.99	Terje	La Gomera	2011	119
NHMO-BI-27806	14.6	76.95	11.1	Terje	La Gomera	2011	119
NHMO-BI-27811	17.17	87.55	12.4	Terje	La Gomera	2011	119
NHMO-BI-27811	16.46	83.02	19.41	Terje	La Gomera	2011	119
NHMO-BI-27811	15.09	87.51	13.57	Terje	La Gomera	2011	119
NHMO-BI-27811	17.28	87.27	13.98	Terje	La Gomera	2011	119
NHMO-BI-27811	15.84	83.84	17.48	Terje	La Gomera	2011	119
NHMO-BI-27811	17.86	83.78	19.51	Terje	La Gomera	2011	119
NHMO-BI-27811	16.11	83.51	15.43	Terje	La Gomera	2011	119
NHMO-BI-27811	18.65	78.57	21.72	Terje	La Gomera	2011	119
NHMO-BI-27811	18.23	83.62	15.53	Terje	La Gomera	2011	119
NHMO-BI-27811	21.35	83.57	16.81	Terje	La Gomera	2011	119
NHMO-BI-27811	17.27	85.31	16.03	Terje	La Gomera	2011	119
NHMO-BI-27811	17.06	84.45	17.88	Terje	La Gomera	2011	119
NHMO-BI-27811	16.66	85.65	17.8	Terje	La Gomera	2011	119
NHMO-BI-27832	16.24	90.74	7.61	Terje	La Gomera	2011	119
NHMO-BI-27832	18.5	91.9	7.53	Terje	La Gomera	2011	119
NHMO-BI-27832	17.57	89.83	10.46	Terje	La Gomera	2011	119
NHMO-BI-27832	17.27	91.09	9.69	Terje	La Gomera	2011	119
NHMO-BI-27832	17.88	86.45	12.58	Terje	La Gomera	2011	119
NHMO-BI-27832	17.66	87.17	11.36	Terje	La Gomera	2011	119
NHMO-BI-27832	16.66	92	6.71	Terje	La Gomera	2011	119
NHMO-BI-27832	16.58	88.86	7.59	Terje	La Gomera	2011	119
NHMO-BI-27832	17.47	90.5	9.43	Terje	La Gomera	2011	119
NHMO-BI-27832	17.86	91.16	7.45	Terje	La Gomera	2011	119
NHMO-BI-27832	17.76	90.89	7.73	Terje	La Gomera	2011	119
NHMO-BI-27832	16.56	93.48	6.89	Terje	La Gomera	2011	119
NHMO-BI-44152	18.77	87.73	8.86	Gaute	Tenerife	2009	NA
NHMO-BI-44152	18.78	87.25	8.28	Gaute	Tenerife	2009	NA
NHMO-BI-44152	18.02	87.85	5.49	Gaute	Tenerife	2009	NA
NHMO-BI-44152	19.07	84.47	6.94	Gaute	Tenerife	2009	NA
NHMO-BI-44152	17.05	86.76	9.28	Gaute	Tenerife	2009	NA
NHMO-BI-44152	16.07	85.64	7.3	Gaute	Tenerife	2009	NA
NHMO-BI-44152	17.92	85.89	7.99	Gaute	Tenerife	2009	NA
NHMO-BI-44152	18.35	86.53	8.74	Gaute	Tenerife	2009	NA
NHMO-BI-44152	19.25	84.12	8.07	Gaute	Tenerife	2009	NA
NHMO-BI-44152	17.09	86.38	8.61	Gaute	Tenerife	2009	NA
NHMO-BI-44155	16.19	88.72	10.39	Terje	Gran Canaria	2010	104
NHMO-BI-44155	16.19	85.67	10.76	Terje	Gran Canaria	2010	104
NHMO-BI-44155	17.2	85.84	12.58	Terje	Gran Canaria	2010	104
NHMO-BI-44155	16.53	84.72	12.65	Terje	Gran Canaria	2010	104
NHMO-BI-44155	16.6	86.7	11.63	Terje	Gran Canaria	2010	104
NHMO-BI-44155	17.22	86.09	11.1	Terje	Gran Canaria	2010	104
NHMO-BI-44155	15.64	84.4	13.83	Terje	Gran Canaria	2010	104
NHMO-BI-44155	16.55	84.45	13.42	Terje	Gran Canaria	2010	104
NHMO-BI-44155	16.14	85.77	10.15	Terje	Gran Canaria	2010	104
NHMO-BI-44155	17.33	86.53	10.91	Terje	Gran Canaria	2010	104
NHMO-BI-44155	16.84	83.35	13.2	Terje	Gran Canaria	2010	104
NHMO-BI-44155	15.72	87.51	10.84	Terje	Gran Canaria	2010	104
NHMO-BI-44157	16.36	75.56	10.1	Terje	El Hierro	2010	112
NHMO-BI-44157	16.01	86.35	10.51	Terje	El Hierro	2010	112
NHMO-BI-44157	17.51	84.32	12.61	Terje	El Hierro	2010	112
NHMO-BI-44157	17.15	82.22	13.53	Terje	El Hierro	2010	112
NHMO-BI-44157	18.5	83.93	12.42	Terje	El Hierro	2010	112
NHMO-BI-44157	17.86	86.11	12.84	Terje	El Hierro	2010	112
NHMO-BI-44157	16.97	80.93	15.41	Terje	El Hierro	2010	112
NHMO-BI-44157	16.83	88.33	8.28	Terje	El Hierro	2010	112
NHMO-BI-44157	15.39	86.8	11.36	Terje	El Hierro	2010	112
NHMO-BI-44157	16.03	86.75	9.64	Terje	El Hierro	2010	112
NHMO-BI-44157	17.69	86.36	11.31	Terje	El Hierro	2010	112
NHMO-BI-44157	16.58	88.13	9.44	Terje	El Hierro	2010	112
NHMO-BI-44157	16.56	85.25	11.86	Terje	El Hierro	2010	112
NHMO-BI-44161	16	83.15	12.97	Terje	Gran Canaria	2010	104
NHMO-BI-44161	16.78	85.17	9.13	Terje	Gran Canaria	2010	104
NHMO-BI-44161	18.01	79.47	15.47	Terje	Gran Canaria	2010	104
NHMO-BI-44161	16.06	84.71	10.21	Terje	Gran Canaria	2010	104
NHMO-BI-44161	15.85	82.41	13.88	Terje	Gran Canaria	2010	104
NHMO-BI-44161	16.02	81.68	14.83	Terje	Gran Canaria	2010	104
NHMO-BI-44161	15.91	86.54	8.83	Terje	Gran Canaria	2010	104
NHMO-BI-44161	14.14	85.76	11.78	Terje	Gran Canaria	2010	104
NHMO-BI-44161	16.26	80.37	12.24	Terje	Gran Canaria	2010	104
NHMO-BI-44161	15.91	86.23	9.13	Terje	Gran Canaria	2010	104
NHMO-BI-44161	17.13	79.54	13.53	Terje	Gran Canaria	2010	104
NHMO-BI-44161	17.13	86.22	7.05	Terje	Gran Canaria	2010	104
NHMO-BI-44165	16.79	85.48	10.21	Terje	La Gomera	2011	53
NHMO-BI-44165	17.32	89.91	8.84	Terje	La Gomera	2011	53
NHMO-BI-44165	16.78	84.09	10.26	Terje	La Gomera	2011	53
NHMO-BI-44165	16.66	87.99	8.19	Terje	La Gomera	2011	53
NHMO-BI-44165	19.59	84.82	9.87	Terje	La Gomera	2011	53
NHMO-BI-44165	18.18	85.41	9.13	Terje	La Gomera	2011	53
NHMO-BI-44165	18.5	86.75	9.76	Terje	La Gomera	2011	53
NHMO-BI-44165	17.98	86.91	8.32	Terje	La Gomera	2011	53
NHMO-BI-44165	16	87.16	10.73	Terje	La Gomera	2011	53
NHMO-BI-44165	18.5	84.64	9.25	Terje	La Gomera	2011	53
NHMO-BI-44165	17.88	88.22	8.81	Terje	La Gomera	2011	53
NHMO-BI-80501	17.13	86.31	10.98	Terje	Gran Canaria	2011	62
NHMO-BI-80501	16.42	84.75	11.59	Terje	Gran Canaria	2011	62
NHMO-BI-80501	16.83	81.89	12.68	Terje	Gran Canaria	2011	62
NHMO-BI-80501	16.84	80.59	12.9	Terje	Gran Canaria	2011	62
NHMO-BI-80501	16.6	88.59	12.61	Terje	Gran Canaria	2011	62
NHMO-BI-80501	14.93	85.5	10.73	Terje	Gran Canaria	2011	62
NHMO-BI-80501	15.92	84.63	12.99	Terje	Gran Canaria	2011	62
NHMO-BI-80501	15.46	89.33	10.93	Terje	Gran Canaria	2011	62
NHMO-BI-80501	17.38	84.29	9.18	Terje	Gran Canaria	2011	62
NHMO-BI-80501	16.78	84.75	9.43	Terje	Gran Canaria	2011	62
NHMO-BI-80501	17.69	84.37	12.1	Terje	Gran Canaria	2011	62
NHMO-BI-80501	15.94	81.84	13.55	Terje	Gran Canaria	2011	62
NHMO-BI-80504	15.86	89.28	11.2	Terje	Gran Canaria	2011	89
NHMO-BI-80504	15.43	88.36	9.53	Terje	Gran Canaria	2011	89
NHMO-BI-80504	16.04	87.4	11.58	Terje	Gran Canaria	2011	89
NHMO-BI-80504	16.49	88.04	9.94	Terje	Gran Canaria	2011	89
NHMO-BI-80504	13.78	90.42	10.77	Terje	Gran Canaria	2011	89
NHMO-BI-80504	16.55	86.36	11.09	Terje	Gran Canaria	2011	89
NHMO-BI-80504	15.53	87.69	10.74	Terje	Gran Canaria	2011	89
NHMO-BI-80504	18.03	88.78	10.4	Terje	Gran Canaria	2011	89
NHMO-BI-80504	16.46	86.12	12.14	Terje	Gran Canaria	2011	89
NHMO-BI-80504	15.72	86.05	13.46	Terje	Gran Canaria	2011	89
NHMO-BI-80504	15.57	84.57	10.43	Terje	Gran Canaria	2011	89
NHMO-BI-80504	15.79	88.61	10.21	Terje	Gran Canaria	2011	89
NHMO-BI-80505	16.79	77.46	16.53	Terje	La Gomera	2011	118
NHMO-BI-80505	16.05	83	12.86	Terje	La Gomera	2011	118
NHMO-BI-80505	15.8	88.63	8.62	Terje	La Gomera	2011	118
NHMO-BI-80505	16.15	84.88	11.4	Terje	La Gomera	2011	118
NHMO-BI-80505	16.22	86.45	9.65	Terje	La Gomera	2011	118
NHMO-BI-80505	14.95	87.32	9.41	Terje	La Gomera	2011	118
NHMO-BI-80505	16.08	86.85	10.5	Terje	La Gomera	2011	118
NHMO-BI-80505	16.19	85.58	11.43	Terje	La Gomera	2011	118
NHMO-BI-80505	16.52	88.42	8.56	Terje	La Gomera	2011	118
NHMO-BI-80505	16.06	85.41	8.93	Terje	La Gomera	2011	118
NHMO-BI-80505	16.14	86.67	9.78	Terje	La Gomera	2011	118
NHMO-BI-80505	16.55	86.89	9.13	Terje	La Gomera	2011	118

## Sheet: Table S5. Motility
Table S5. Sperm motility data: Swimming speed (VCL, um/sec) of individual sperm cells and the total number of motile and static cells per male (note that the same value is repeated for all rows for each accession). Some motile cells did not meet our criteria for VCL measurement, so the number of values for VCL may not match the count of motile cells.
Accession	N motile cells	N non-motile cells	VCL
NHMO-BI-25019	324	23	33.2903
NHMO-BI-25019	324	23	33.8691
NHMO-BI-25019	324	23	53.2626
NHMO-BI-25019	324	23	59.2843
NHMO-BI-25019	324	23	66.9027
NHMO-BI-25019	324	23	68.8078
NHMO-BI-25019	324	23	73.8966
NHMO-BI-25019	324	23	76.4436
NHMO-BI-25019	324	23	78.272
NHMO-BI-25019	324	23	80.7705
NHMO-BI-25019	324	23	81.0502
NHMO-BI-25019	324	23	83.5872
NHMO-BI-25019	324	23	84.8714
NHMO-BI-25019	324	23	85.7987
NHMO-BI-25019	324	23	85.8518
NHMO-BI-25019	324	23	86.1777
NHMO-BI-25019	324	23	86.5437
NHMO-BI-25019	324	23	86.9044
NHMO-BI-25019	324	23	89.6712
NHMO-BI-25019	324	23	89.7793
NHMO-BI-25019	324	23	91.7878
NHMO-BI-25019	324	23	92.3974
NHMO-BI-25019	324	23	92.4634
NHMO-BI-25019	324	23	92.5652
NHMO-BI-25019	324	23	93.0656
NHMO-BI-25019	324	23	93.2317
NHMO-BI-25019	324	23	93.4455
NHMO-BI-25019	324	23	93.5815
NHMO-BI-25019	324	23	93.6321
NHMO-BI-25019	324	23	93.8136
NHMO-BI-25019	324	23	94.5183
NHMO-BI-25019	324	23	94.5581
NHMO-BI-25019	324	23	94.5607
NHMO-BI-25019	324	23	94.6235
NHMO-BI-25019	324	23	94.822
NHMO-BI-25019	324	23	94.9481
NHMO-BI-25019	324	23	95.4763
NHMO-BI-25019	324	23	95.8426
NHMO-BI-25019	324	23	96.1582
NHMO-BI-25019	324	23	96.191
NHMO-BI-25019	324	23	96.8305
NHMO-BI-25019	324	23	97.2673
NHMO-BI-25019	324	23	97.284
NHMO-BI-25019	324	23	97.3179
NHMO-BI-25019	324	23	97.5452
NHMO-BI-25019	324	23	97.5625
NHMO-BI-25019	324	23	98.2324
NHMO-BI-25019	324	23	98.2459
NHMO-BI-25019	324	23	98.2927
NHMO-BI-25019	324	23	98.6079
NHMO-BI-25019	324	23	98.6252
NHMO-BI-25019	324	23	98.6281
NHMO-BI-25019	324	23	98.6667
NHMO-BI-25019	324	23	99.1474
NHMO-BI-25019	324	23	99.201
NHMO-BI-25019	324	23	99.5274
NHMO-BI-25019	324	23	99.5453
NHMO-BI-25019	324	23	100.447
NHMO-BI-25019	324	23	100.465
NHMO-BI-25019	324	23	100.481
NHMO-BI-25019	324	23	101.028
NHMO-BI-25019	324	23	101.143
NHMO-BI-25019	324	23	101.21
NHMO-BI-25019	324	23	101.659
NHMO-BI-25019	324	23	101.665
NHMO-BI-25019	324	23	101.812
NHMO-BI-25019	324	23	101.902
NHMO-BI-25019	324	23	102.147
NHMO-BI-25019	324	23	102.33
NHMO-BI-25019	324	23	102.397
NHMO-BI-25019	324	23	102.4
NHMO-BI-25019	324	23	102.778
NHMO-BI-25019	324	23	102.801
NHMO-BI-25019	324	23	102.916
NHMO-BI-25019	324	23	103.126
NHMO-BI-25019	324	23	103.233
NHMO-BI-25019	324	23	103.54
NHMO-BI-25019	324	23	103.864
NHMO-BI-25019	324	23	103.881
NHMO-BI-25019	324	23	103.904
NHMO-BI-25019	324	23	104.002
NHMO-BI-25019	324	23	104.012
NHMO-BI-25019	324	23	104.041
NHMO-BI-25019	324	23	104.169
NHMO-BI-25019	324	23	104.179
NHMO-BI-25019	324	23	104.341
NHMO-BI-25019	324	23	104.565
NHMO-BI-25019	324	23	104.575
NHMO-BI-25019	324	23	104.767
NHMO-BI-25019	324	23	104.837
NHMO-BI-25019	324	23	105.624
NHMO-BI-25019	324	23	105.748
NHMO-BI-25019	324	23	105.794
NHMO-BI-25019	324	23	105.882
NHMO-BI-25019	324	23	105.963
NHMO-BI-25019	324	23	106.197
NHMO-BI-25019	324	23	106.355
NHMO-BI-25019	324	23	106.544
NHMO-BI-25019	324	23	106.787
NHMO-BI-25019	324	23	106.792
NHMO-BI-25019	324	23	106.887
NHMO-BI-25019	324	23	107.095
NHMO-BI-25019	324	23	107.253
NHMO-BI-25019	324	23	107.727
NHMO-BI-25019	324	23	108.134
NHMO-BI-25019	324	23	108.255
NHMO-BI-25019	324	23	108.317
NHMO-BI-25019	324	23	108.355
NHMO-BI-25019	324	23	108.39
NHMO-BI-25019	324	23	108.391
NHMO-BI-25019	324	23	109.064
NHMO-BI-25019	324	23	109.173
NHMO-BI-25019	324	23	109.331
NHMO-BI-25019	324	23	109.52
NHMO-BI-25019	324	23	109.593
NHMO-BI-25019	324	23	109.8
NHMO-BI-25019	324	23	109.811
NHMO-BI-25019	324	23	109.911
NHMO-BI-25019	324	23	109.95
NHMO-BI-25019	324	23	110.232
NHMO-BI-25019	324	23	110.389
NHMO-BI-25019	324	23	110.482
NHMO-BI-25019	324	23	110.544
NHMO-BI-25019	324	23	110.586
NHMO-BI-25019	324	23	110.913
NHMO-BI-25019	324	23	111.007
NHMO-BI-25019	324	23	111.665
NHMO-BI-25019	324	23	111.697
NHMO-BI-25019	324	23	112.19
NHMO-BI-25019	324	23	112.243
NHMO-BI-25019	324	23	112.454
NHMO-BI-25019	324	23	112.816
NHMO-BI-25019	324	23	112.896
NHMO-BI-25019	324	23	112.942
NHMO-BI-25019	324	23	113.074
NHMO-BI-25019	324	23	113.188
NHMO-BI-25019	324	23	113.252
NHMO-BI-25019	324	23	113.291
NHMO-BI-25019	324	23	113.304
NHMO-BI-25019	324	23	113.355
NHMO-BI-25019	324	23	113.518
NHMO-BI-25019	324	23	113.673
NHMO-BI-25019	324	23	113.704
NHMO-BI-25019	324	23	113.894
NHMO-BI-25019	324	23	114.023
NHMO-BI-25019	324	23	114.063
NHMO-BI-25019	324	23	114.083
NHMO-BI-25019	324	23	114.16
NHMO-BI-25019	324	23	114.185
NHMO-BI-25019	324	23	114.424
NHMO-BI-25019	324	23	114.815
NHMO-BI-25019	324	23	114.908
NHMO-BI-25019	324	23	114.915
NHMO-BI-25019	324	23	114.995
NHMO-BI-25019	324	23	115.22
NHMO-BI-25019	324	23	115.525
NHMO-BI-25019	324	23	115.626
NHMO-BI-25019	324	23	115.676
NHMO-BI-25019	324	23	115.7
NHMO-BI-25019	324	23	116.122
NHMO-BI-25019	324	23	116.546
NHMO-BI-25019	324	23	116.554
NHMO-BI-25019	324	23	116.583
NHMO-BI-25019	324	23	116.584
NHMO-BI-25019	324	23	116.697
NHMO-BI-25019	324	23	116.828
NHMO-BI-25019	324	23	117.246
NHMO-BI-25019	324	23	117.358
NHMO-BI-25019	324	23	117.463
NHMO-BI-25019	324	23	117.523
NHMO-BI-25019	324	23	117.523
NHMO-BI-25019	324	23	117.583
NHMO-BI-25019	324	23	117.859
NHMO-BI-25019	324	23	117.963
NHMO-BI-25019	324	23	118.091
NHMO-BI-25019	324	23	118.584
NHMO-BI-25019	324	23	118.614
NHMO-BI-25019	324	23	118.713
NHMO-BI-25019	324	23	118.727
NHMO-BI-25019	324	23	118.849
NHMO-BI-25019	324	23	119.216
NHMO-BI-25019	324	23	119.229
NHMO-BI-25019	324	23	119.246
NHMO-BI-25019	324	23	119.255
NHMO-BI-25019	324	23	119.333
NHMO-BI-25019	324	23	119.412
NHMO-BI-25019	324	23	119.556
NHMO-BI-25019	324	23	119.672
NHMO-BI-25019	324	23	119.783
NHMO-BI-25019	324	23	119.79
NHMO-BI-25019	324	23	119.966
NHMO-BI-25019	324	23	120.446
NHMO-BI-25019	324	23	120.701
NHMO-BI-25019	324	23	120.87
NHMO-BI-25019	324	23	120.915
NHMO-BI-25019	324	23	120.934
NHMO-BI-25019	324	23	121.046
NHMO-BI-25019	324	23	121.174
NHMO-BI-25019	324	23	121.237
NHMO-BI-25019	324	23	121.27
NHMO-BI-25019	324	23	121.295
NHMO-BI-25019	324	23	121.371
NHMO-BI-25019	324	23	121.65
NHMO-BI-25019	324	23	121.658
NHMO-BI-25019	324	23	121.678
NHMO-BI-25019	324	23	121.898
NHMO-BI-25019	324	23	122.013
NHMO-BI-25019	324	23	122.051
NHMO-BI-25019	324	23	122.063
NHMO-BI-25019	324	23	122.07
NHMO-BI-25019	324	23	122.284
NHMO-BI-25019	324	23	122.619
NHMO-BI-25019	324	23	122.685
NHMO-BI-25019	324	23	122.891
NHMO-BI-25019	324	23	122.913
NHMO-BI-25019	324	23	123.02
NHMO-BI-25019	324	23	123.804
NHMO-BI-25019	324	23	123.867
NHMO-BI-25019	324	23	124.019
NHMO-BI-25019	324	23	124.371
NHMO-BI-25019	324	23	124.673
NHMO-BI-25019	324	23	124.932
NHMO-BI-25019	324	23	125.254
NHMO-BI-25019	324	23	125.602
NHMO-BI-25019	324	23	125.669
NHMO-BI-25019	324	23	125.744
NHMO-BI-25019	324	23	126.208
NHMO-BI-25019	324	23	126.278
NHMO-BI-25019	324	23	126.294
NHMO-BI-25019	324	23	126.437
NHMO-BI-25019	324	23	126.708
NHMO-BI-25019	324	23	126.902
NHMO-BI-25019	324	23	127.096
NHMO-BI-25019	324	23	127.099
NHMO-BI-25019	324	23	127.103
NHMO-BI-25019	324	23	127.121
NHMO-BI-25019	324	23	127.282
NHMO-BI-25019	324	23	127.325
NHMO-BI-25019	324	23	127.405
NHMO-BI-25019	324	23	127.508
NHMO-BI-25019	324	23	127.631
NHMO-BI-25019	324	23	127.955
NHMO-BI-25019	324	23	128.504
NHMO-BI-25019	324	23	128.524
NHMO-BI-25019	324	23	128.54
NHMO-BI-25019	324	23	128.611
NHMO-BI-25019	324	23	128.624
NHMO-BI-25019	324	23	128.947
NHMO-BI-25019	324	23	129.132
NHMO-BI-25019	324	23	129.237
NHMO-BI-25019	324	23	129.523
NHMO-BI-25019	324	23	129.586
NHMO-BI-25019	324	23	130.194
NHMO-BI-25019	324	23	130.305
NHMO-BI-25019	324	23	130.317
NHMO-BI-25019	324	23	130.652
NHMO-BI-25019	324	23	131.057
NHMO-BI-25019	324	23	131.261
NHMO-BI-25019	324	23	131.834
NHMO-BI-25019	324	23	131.949
NHMO-BI-25019	324	23	132.138
NHMO-BI-25019	324	23	132.605
NHMO-BI-25019	324	23	132.831
NHMO-BI-25019	324	23	133.028
NHMO-BI-25019	324	23	133.266
NHMO-BI-25019	324	23	133.444
NHMO-BI-25019	324	23	133.56
NHMO-BI-25019	324	23	134.006
NHMO-BI-25019	324	23	134.775
NHMO-BI-25019	324	23	134.915
NHMO-BI-25019	324	23	135.125
NHMO-BI-25019	324	23	135.302
NHMO-BI-25019	324	23	135.513
NHMO-BI-25019	324	23	135.715
NHMO-BI-25019	324	23	135.924
NHMO-BI-25019	324	23	136.079
NHMO-BI-25019	324	23	136.184
NHMO-BI-25019	324	23	136.557
NHMO-BI-25019	324	23	137.067
NHMO-BI-25019	324	23	137.541
NHMO-BI-25019	324	23	137.898
NHMO-BI-25019	324	23	138.102
NHMO-BI-25019	324	23	138.289
NHMO-BI-25019	324	23	138.371
NHMO-BI-25019	324	23	138.501
NHMO-BI-25019	324	23	138.841
NHMO-BI-25019	324	23	139.011
NHMO-BI-25019	324	23	140.067
NHMO-BI-25019	324	23	140.135
NHMO-BI-25019	324	23	141.056
NHMO-BI-25019	324	23	141.261
NHMO-BI-25019	324	23	141.408
NHMO-BI-25019	324	23	142.786
NHMO-BI-25019	324	23	144.22
NHMO-BI-25019	324	23	145.447
NHMO-BI-25019	324	23	145.6
NHMO-BI-25019	324	23	147.405
NHMO-BI-25019	324	23	148.608
NHMO-BI-25019	324	23	149.918
NHMO-BI-25019	324	23	153.591
NHMO-BI-25020	444	108	39.8834
NHMO-BI-25020	444	108	45.6521
NHMO-BI-25020	444	108	47.7542
NHMO-BI-25020	444	108	48.9903
NHMO-BI-25020	444	108	49.4721
NHMO-BI-25020	444	108	50.5182
NHMO-BI-25020	444	108	51.3935
NHMO-BI-25020	444	108	51.7711
NHMO-BI-25020	444	108	52.7869
NHMO-BI-25020	444	108	53.1849
NHMO-BI-25020	444	108	53.9174
NHMO-BI-25020	444	108	54.1895
NHMO-BI-25020	444	108	54.2973
NHMO-BI-25020	444	108	55.0015
NHMO-BI-25020	444	108	57.0037
NHMO-BI-25020	444	108	57.0968
NHMO-BI-25020	444	108	57.1757
NHMO-BI-25020	444	108	57.2689
NHMO-BI-25020	444	108	57.2706
NHMO-BI-25020	444	108	57.637
NHMO-BI-25020	444	108	59.1094
NHMO-BI-25020	444	108	60.086
NHMO-BI-25020	444	108	60.5537
NHMO-BI-25020	444	108	60.654
NHMO-BI-25020	444	108	60.6668
NHMO-BI-25020	444	108	60.7719
NHMO-BI-25020	444	108	60.851
NHMO-BI-25020	444	108	60.862
NHMO-BI-25020	444	108	61.2596
NHMO-BI-25020	444	108	61.3113
NHMO-BI-25020	444	108	61.4111
NHMO-BI-25020	444	108	61.4983
NHMO-BI-25020	444	108	61.5401
NHMO-BI-25020	444	108	61.7165
NHMO-BI-25020	444	108	61.8421
NHMO-BI-25020	444	108	61.8575
NHMO-BI-25020	444	108	61.8976
NHMO-BI-25020	444	108	61.9745
NHMO-BI-25020	444	108	61.9755
NHMO-BI-25020	444	108	62.5268
NHMO-BI-25020	444	108	62.6232
NHMO-BI-25020	444	108	62.7541
NHMO-BI-25020	444	108	62.7925
NHMO-BI-25020	444	108	63.1011
NHMO-BI-25020	444	108	63.2084
NHMO-BI-25020	444	108	63.2481
NHMO-BI-25020	444	108	63.3532
NHMO-BI-25020	444	108	63.3604
NHMO-BI-25020	444	108	63.5645
NHMO-BI-25020	444	108	63.6984
NHMO-BI-25020	444	108	63.9615
NHMO-BI-25020	444	108	64.0518
NHMO-BI-25020	444	108	64.1148
NHMO-BI-25020	444	108	64.1247
NHMO-BI-25020	444	108	64.24
NHMO-BI-25020	444	108	64.4995
NHMO-BI-25020	444	108	64.5063
NHMO-BI-25020	444	108	64.5257
NHMO-BI-25020	444	108	64.5284
NHMO-BI-25020	444	108	64.8198
NHMO-BI-25020	444	108	65.0239
NHMO-BI-25020	444	108	65.2483
NHMO-BI-25020	444	108	65.4934
NHMO-BI-25020	444	108	65.8309
NHMO-BI-25020	444	108	65.9972
NHMO-BI-25020	444	108	66.0126
NHMO-BI-25020	444	108	66.3828
NHMO-BI-25020	444	108	66.4247
NHMO-BI-25020	444	108	66.7391
NHMO-BI-25020	444	108	67.2171
NHMO-BI-25020	444	108	67.5096
NHMO-BI-25020	444	108	67.5572
NHMO-BI-25020	444	108	67.5983
NHMO-BI-25020	444	108	67.6349
NHMO-BI-25020	444	108	67.6429
NHMO-BI-25020	444	108	67.8089
NHMO-BI-25020	444	108	67.8091
NHMO-BI-25020	444	108	67.8099
NHMO-BI-25020	444	108	68.0058
NHMO-BI-25020	444	108	68.1183
NHMO-BI-25020	444	108	68.2072
NHMO-BI-25020	444	108	68.4428
NHMO-BI-25020	444	108	68.5286
NHMO-BI-25020	444	108	68.5376
NHMO-BI-25020	444	108	68.6764
NHMO-BI-25020	444	108	68.7125
NHMO-BI-25020	444	108	68.7889
NHMO-BI-25020	444	108	68.8717
NHMO-BI-25020	444	108	68.8773
NHMO-BI-25020	444	108	69.0677
NHMO-BI-25020	444	108	69.0774
NHMO-BI-25020	444	108	69.0795
NHMO-BI-25020	444	108	69.2086
NHMO-BI-25020	444	108	69.4704
NHMO-BI-25020	444	108	69.5454
NHMO-BI-25020	444	108	69.5535
NHMO-BI-25020	444	108	69.572
NHMO-BI-25020	444	108	69.609
NHMO-BI-25020	444	108	69.6211
NHMO-BI-25020	444	108	69.6723
NHMO-BI-25020	444	108	69.6846
NHMO-BI-25020	444	108	69.7623
NHMO-BI-25020	444	108	69.8152
NHMO-BI-25020	444	108	70.0836
NHMO-BI-25020	444	108	70.1024
NHMO-BI-25020	444	108	70.1968
NHMO-BI-25020	444	108	70.237
NHMO-BI-25020	444	108	70.2516
NHMO-BI-25020	444	108	70.5071
NHMO-BI-25020	444	108	70.5195
NHMO-BI-25020	444	108	70.5473
NHMO-BI-25020	444	108	70.7
NHMO-BI-25020	444	108	70.7517
NHMO-BI-25020	444	108	70.824
NHMO-BI-25020	444	108	70.8272
NHMO-BI-25020	444	108	70.9008
NHMO-BI-25020	444	108	70.9202
NHMO-BI-25020	444	108	70.9838
NHMO-BI-25020	444	108	70.995
NHMO-BI-25020	444	108	70.9979
NHMO-BI-25020	444	108	71.0211
NHMO-BI-25020	444	108	71.0244
NHMO-BI-25020	444	108	71.0821
NHMO-BI-25020	444	108	71.1051
NHMO-BI-25020	444	108	71.15
NHMO-BI-25020	444	108	71.2904
NHMO-BI-25020	444	108	71.5899
NHMO-BI-25020	444	108	71.594
NHMO-BI-25020	444	108	71.615
NHMO-BI-25020	444	108	71.6166
NHMO-BI-25020	444	108	71.6569
NHMO-BI-25020	444	108	71.766
NHMO-BI-25020	444	108	71.8412
NHMO-BI-25020	444	108	71.8558
NHMO-BI-25020	444	108	71.9227
NHMO-BI-25020	444	108	71.9238
NHMO-BI-25020	444	108	71.934
NHMO-BI-25020	444	108	72.0622
NHMO-BI-25020	444	108	72.187
NHMO-BI-25020	444	108	72.2182
NHMO-BI-25020	444	108	72.277
NHMO-BI-25020	444	108	72.2919
NHMO-BI-25020	444	108	72.3313
NHMO-BI-25020	444	108	72.4654
NHMO-BI-25020	444	108	72.5551
NHMO-BI-25020	444	108	72.8337
NHMO-BI-25020	444	108	73.014
NHMO-BI-25020	444	108	73.094
NHMO-BI-25020	444	108	73.1508
NHMO-BI-25020	444	108	73.1566
NHMO-BI-25020	444	108	73.1871
NHMO-BI-25020	444	108	73.1991
NHMO-BI-25020	444	108	73.2329
NHMO-BI-25020	444	108	73.369
NHMO-BI-25020	444	108	73.3863
NHMO-BI-25020	444	108	73.4673
NHMO-BI-25020	444	108	73.4977
NHMO-BI-25020	444	108	73.6135
NHMO-BI-25020	444	108	73.9039
NHMO-BI-25020	444	108	73.9386
NHMO-BI-25020	444	108	74.0869
NHMO-BI-25020	444	108	74.2137
NHMO-BI-25020	444	108	74.2254
NHMO-BI-25020	444	108	74.2435
NHMO-BI-25020	444	108	74.3548
NHMO-BI-25020	444	108	74.4799
NHMO-BI-25020	444	108	74.4935
NHMO-BI-25020	444	108	74.5367
NHMO-BI-25020	444	108	74.6366
NHMO-BI-25020	444	108	74.6501
NHMO-BI-25020	444	108	74.6712
NHMO-BI-25020	444	108	74.7756
NHMO-BI-25020	444	108	74.7767
NHMO-BI-25020	444	108	74.7855
NHMO-BI-25020	444	108	74.8327
NHMO-BI-25020	444	108	75.0072
NHMO-BI-25020	444	108	75.0254
NHMO-BI-25020	444	108	75.234
NHMO-BI-25020	444	108	75.2713
NHMO-BI-25020	444	108	75.3115
NHMO-BI-25020	444	108	75.4042
NHMO-BI-25020	444	108	75.4197
NHMO-BI-25020	444	108	75.5148
NHMO-BI-25020	444	108	75.531
NHMO-BI-25020	444	108	75.6549
NHMO-BI-25020	444	108	75.6679
NHMO-BI-25020	444	108	75.852
NHMO-BI-25020	444	108	75.9677
NHMO-BI-25020	444	108	75.9917
NHMO-BI-25020	444	108	76.1058
NHMO-BI-25020	444	108	76.1332
NHMO-BI-25020	444	108	76.193
NHMO-BI-25020	444	108	76.3148
NHMO-BI-25020	444	108	76.3294
NHMO-BI-25020	444	108	76.3315
NHMO-BI-25020	444	108	76.3544
NHMO-BI-25020	444	108	76.3559
NHMO-BI-25020	444	108	76.3596
NHMO-BI-25020	444	108	76.3931
NHMO-BI-25020	444	108	76.4196
NHMO-BI-25020	444	108	76.4457
NHMO-BI-25020	444	108	76.4598
NHMO-BI-25020	444	108	76.5579
NHMO-BI-25020	444	108	76.5634
NHMO-BI-25020	444	108	76.6304
NHMO-BI-25020	444	108	76.651
NHMO-BI-25020	444	108	76.6573
NHMO-BI-25020	444	108	76.6926
NHMO-BI-25020	444	108	76.7468
NHMO-BI-25020	444	108	76.9507
NHMO-BI-25020	444	108	77.0167
NHMO-BI-25020	444	108	77.0711
NHMO-BI-25020	444	108	77.1304
NHMO-BI-25020	444	108	77.2203
NHMO-BI-25020	444	108	77.2575
NHMO-BI-25020	444	108	77.3095
NHMO-BI-25020	444	108	77.3795
NHMO-BI-25020	444	108	77.4647
NHMO-BI-25020	444	108	77.6576
NHMO-BI-25020	444	108	77.754
NHMO-BI-25020	444	108	77.756
NHMO-BI-25020	444	108	77.7654
NHMO-BI-25020	444	108	77.7789
NHMO-BI-25020	444	108	77.8503
NHMO-BI-25020	444	108	77.9028
NHMO-BI-25020	444	108	77.9722
NHMO-BI-25020	444	108	78.0112
NHMO-BI-25020	444	108	78.0199
NHMO-BI-25020	444	108	78.1814
NHMO-BI-25020	444	108	78.2237
NHMO-BI-25020	444	108	78.2587
NHMO-BI-25020	444	108	78.5044
NHMO-BI-25020	444	108	78.5742
NHMO-BI-25020	444	108	78.5866
NHMO-BI-25020	444	108	78.6126
NHMO-BI-25020	444	108	78.6376
NHMO-BI-25020	444	108	78.6767
NHMO-BI-25020	444	108	78.8351
NHMO-BI-25020	444	108	78.9152
NHMO-BI-25020	444	108	78.9375
NHMO-BI-25020	444	108	79.0533
NHMO-BI-25020	444	108	79.2148
NHMO-BI-25020	444	108	79.2476
NHMO-BI-25020	444	108	79.3656
NHMO-BI-25020	444	108	79.4355
NHMO-BI-25020	444	108	79.4734
NHMO-BI-25020	444	108	79.6455
NHMO-BI-25020	444	108	79.804
NHMO-BI-25020	444	108	79.9064
NHMO-BI-25020	444	108	80.0839
NHMO-BI-25020	444	108	80.0943
NHMO-BI-25020	444	108	80.1433
NHMO-BI-25020	444	108	80.1897
NHMO-BI-25020	444	108	80.3423
NHMO-BI-25020	444	108	80.3492
NHMO-BI-25020	444	108	80.6464
NHMO-BI-25020	444	108	80.6577
NHMO-BI-25020	444	108	80.698
NHMO-BI-25020	444	108	80.9259
NHMO-BI-25020	444	108	80.9786
NHMO-BI-25020	444	108	81.2431
NHMO-BI-25020	444	108	81.4096
NHMO-BI-25020	444	108	81.7651
NHMO-BI-25020	444	108	81.8024
NHMO-BI-25020	444	108	81.8909
NHMO-BI-25020	444	108	82.0735
NHMO-BI-25020	444	108	82.1604
NHMO-BI-25020	444	108	82.2024
NHMO-BI-25020	444	108	82.258
NHMO-BI-25020	444	108	82.2664
NHMO-BI-25020	444	108	82.3746
NHMO-BI-25020	444	108	82.3942
NHMO-BI-25020	444	108	82.3982
NHMO-BI-25020	444	108	82.4129
NHMO-BI-25020	444	108	82.5579
NHMO-BI-25020	444	108	82.8491
NHMO-BI-25020	444	108	82.8587
NHMO-BI-25020	444	108	83.0195
NHMO-BI-25020	444	108	83.0296
NHMO-BI-25020	444	108	83.2292
NHMO-BI-25020	444	108	83.4515
NHMO-BI-25020	444	108	83.7872
NHMO-BI-25020	444	108	83.8151
NHMO-BI-25020	444	108	83.8252
NHMO-BI-25020	444	108	83.8645
NHMO-BI-25020	444	108	83.8753
NHMO-BI-25020	444	108	83.9568
NHMO-BI-25020	444	108	84.0213
NHMO-BI-25020	444	108	84.1321
NHMO-BI-25020	444	108	84.6278
NHMO-BI-25020	444	108	84.7065
NHMO-BI-25020	444	108	84.7571
NHMO-BI-25020	444	108	84.8017
NHMO-BI-25020	444	108	84.8124
NHMO-BI-25020	444	108	84.8986
NHMO-BI-25020	444	108	85.1026
NHMO-BI-25020	444	108	85.1808
NHMO-BI-25020	444	108	85.4121
NHMO-BI-25020	444	108	85.439
NHMO-BI-25020	444	108	85.4823
NHMO-BI-25020	444	108	85.5939
NHMO-BI-25020	444	108	85.5955
NHMO-BI-25020	444	108	85.6067
NHMO-BI-25020	444	108	85.6999
NHMO-BI-25020	444	108	85.7004
NHMO-BI-25020	444	108	85.8158
NHMO-BI-25020	444	108	85.8768
NHMO-BI-25020	444	108	86.1085
NHMO-BI-25020	444	108	86.126
NHMO-BI-25020	444	108	86.2974
NHMO-BI-25020	444	108	86.475
NHMO-BI-25020	444	108	86.5422
NHMO-BI-25020	444	108	86.6027
NHMO-BI-25020	444	108	86.6641
NHMO-BI-25020	444	108	86.724
NHMO-BI-25020	444	108	87.0203
NHMO-BI-25020	444	108	87.0344
NHMO-BI-25020	444	108	87.0695
NHMO-BI-25020	444	108	87.0813
NHMO-BI-25020	444	108	87.2458
NHMO-BI-25020	444	108	87.3955
NHMO-BI-25020	444	108	87.6015
NHMO-BI-25020	444	108	87.75
NHMO-BI-25020	444	108	87.8402
NHMO-BI-25020	444	108	87.8587
NHMO-BI-25020	444	108	87.9206
NHMO-BI-25020	444	108	87.9981
NHMO-BI-25020	444	108	88.0268
NHMO-BI-25020	444	108	88.2003
NHMO-BI-25020	444	108	88.2315
NHMO-BI-25020	444	108	88.2711
NHMO-BI-25020	444	108	88.3736
NHMO-BI-25020	444	108	88.3929
NHMO-BI-25020	444	108	88.5185
NHMO-BI-25020	444	108	88.6571
NHMO-BI-25020	444	108	88.9258
NHMO-BI-25020	444	108	89.4928
NHMO-BI-25020	444	108	89.5301
NHMO-BI-25020	444	108	89.5409
NHMO-BI-25020	444	108	89.6648
NHMO-BI-25020	444	108	89.8705
NHMO-BI-25020	444	108	90.0513
NHMO-BI-25020	444	108	90.1061
NHMO-BI-25020	444	108	90.3023
NHMO-BI-25020	444	108	90.6427
NHMO-BI-25020	444	108	90.8444
NHMO-BI-25020	444	108	91.028
NHMO-BI-25020	444	108	91.3016
NHMO-BI-25020	444	108	91.3803
NHMO-BI-25020	444	108	91.4785
NHMO-BI-25020	444	108	91.5397
NHMO-BI-25020	444	108	91.8127
NHMO-BI-25020	444	108	91.9234
NHMO-BI-25020	444	108	92.3041
NHMO-BI-25020	444	108	93.1466
NHMO-BI-25020	444	108	93.2712
NHMO-BI-25020	444	108	93.42
NHMO-BI-25020	444	108	93.7238
NHMO-BI-25020	444	108	94.6568
NHMO-BI-25020	444	108	94.8518
NHMO-BI-25020	444	108	94.9164
NHMO-BI-25020	444	108	95.3037
NHMO-BI-25020	444	108	95.3288
NHMO-BI-25020	444	108	95.3942
NHMO-BI-25020	444	108	95.866
NHMO-BI-25020	444	108	96.7464
NHMO-BI-25020	444	108	97.1356
NHMO-BI-25020	444	108	97.2597
NHMO-BI-25020	444	108	97.2737
NHMO-BI-25020	444	108	97.4378
NHMO-BI-25020	444	108	97.4779
NHMO-BI-25020	444	108	97.6973
NHMO-BI-25020	444	108	98.0441
NHMO-BI-25020	444	108	98.1395
NHMO-BI-25020	444	108	98.7281
NHMO-BI-25020	444	108	98.9327
NHMO-BI-25020	444	108	99.338
NHMO-BI-25020	444	108	100.746
NHMO-BI-25020	444	108	100.945
NHMO-BI-25020	444	108	102.4
NHMO-BI-25020	444	108	103.484
NHMO-BI-25020	444	108	105.741
NHMO-BI-25020	444	108	106.342
NHMO-BI-25020	444	108	106.509
NHMO-BI-25020	444	108	107.792
NHMO-BI-25020	444	108	107.832
NHMO-BI-25020	444	108	111.268
NHMO-BI-25020	444	108	111.525
NHMO-BI-25020	444	108	112.17
NHMO-BI-25020	444	108	119.363
NHMO-BI-25026	41	26	26.2903
NHMO-BI-25026	41	26	36.733
NHMO-BI-25026	41	26	46.5987
NHMO-BI-25026	41	26	91.3564
NHMO-BI-25026	41	26	98.1721
NHMO-BI-25026	41	26	98.2973
NHMO-BI-25026	41	26	98.6332
NHMO-BI-25026	41	26	99.7326
NHMO-BI-25026	41	26	101.071
NHMO-BI-25026	41	26	101.804
NHMO-BI-25026	41	26	103.882
NHMO-BI-25026	41	26	106.076
NHMO-BI-25026	41	26	116.69
NHMO-BI-25026	41	26	116.978
NHMO-BI-25026	41	26	118.949
NHMO-BI-25026	41	26	120.115
NHMO-BI-25026	41	26	120.153
NHMO-BI-25026	41	26	122.666
NHMO-BI-25026	41	26	123.864
NHMO-BI-25026	41	26	124.337
NHMO-BI-25026	41	26	124.686
NHMO-BI-25026	41	26	124.941
NHMO-BI-25026	41	26	126.433
NHMO-BI-25026	41	26	126.537
NHMO-BI-25026	41	26	127.031
NHMO-BI-25026	41	26	127.125
NHMO-BI-25026	41	26	128.124
NHMO-BI-25026	41	26	128.766
NHMO-BI-25026	41	26	130.083
NHMO-BI-25026	41	26	131.02
NHMO-BI-25026	41	26	131.259
NHMO-BI-25026	41	26	135.058
NHMO-BI-25026	41	26	136.124
NHMO-BI-25026	41	26	136.129
NHMO-BI-25026	41	26	138.173
NHMO-BI-25026	41	26	138.481
NHMO-BI-25026	41	26	140.201
NHMO-BI-25026	41	26	141.936
NHMO-BI-25026	41	26	142.1
NHMO-BI-25026	41	26	149.663
NHMO-BI-25026	41	26	158.613
NHMO-BI-25027	339	123	24.8243
NHMO-BI-25027	339	123	26.697
NHMO-BI-25027	339	123	29.3252
NHMO-BI-25027	339	123	32.1393
NHMO-BI-25027	339	123	32.1528
NHMO-BI-25027	339	123	37.97
NHMO-BI-25027	339	123	49.9542
NHMO-BI-25027	339	123	55.498
NHMO-BI-25027	339	123	67.1889
NHMO-BI-25027	339	123	70.172
NHMO-BI-25027	339	123	72.7618
NHMO-BI-25027	339	123	72.7945
NHMO-BI-25027	339	123	73.1917
NHMO-BI-25027	339	123	73.7668
NHMO-BI-25027	339	123	74.9942
NHMO-BI-25027	339	123	78.1702
NHMO-BI-25027	339	123	78.8748
NHMO-BI-25027	339	123	79.4258
NHMO-BI-25027	339	123	79.6642
NHMO-BI-25027	339	123	79.718
NHMO-BI-25027	339	123	81.9306
NHMO-BI-25027	339	123	82.2037
NHMO-BI-25027	339	123	82.2848
NHMO-BI-25027	339	123	82.6667
NHMO-BI-25027	339	123	83.3537
NHMO-BI-25027	339	123	83.686
NHMO-BI-25027	339	123	85.0501
NHMO-BI-25027	339	123	85.5161
NHMO-BI-25027	339	123	85.8966
NHMO-BI-25027	339	123	86.1427
NHMO-BI-25027	339	123	86.4082
NHMO-BI-25027	339	123	86.524
NHMO-BI-25027	339	123	87.5543
NHMO-BI-25027	339	123	87.6024
NHMO-BI-25027	339	123	87.7699
NHMO-BI-25027	339	123	87.9274
NHMO-BI-25027	339	123	88.1659
NHMO-BI-25027	339	123	88.8952
NHMO-BI-25027	339	123	89.2005
NHMO-BI-25027	339	123	90.0799
NHMO-BI-25027	339	123	90.2166
NHMO-BI-25027	339	123	90.291
NHMO-BI-25027	339	123	90.4557
NHMO-BI-25027	339	123	91.399
NHMO-BI-25027	339	123	91.4046
NHMO-BI-25027	339	123	91.4734
NHMO-BI-25027	339	123	92.004
NHMO-BI-25027	339	123	92.1633
NHMO-BI-25027	339	123	92.6899
NHMO-BI-25027	339	123	93.2348
NHMO-BI-25027	339	123	93.6972
NHMO-BI-25027	339	123	93.9576
NHMO-BI-25027	339	123	94.3
NHMO-BI-25027	339	123	95.2739
NHMO-BI-25027	339	123	96.4047
NHMO-BI-25027	339	123	96.4904
NHMO-BI-25027	339	123	96.5435
NHMO-BI-25027	339	123	97.0159
NHMO-BI-25027	339	123	97.147
NHMO-BI-25027	339	123	97.5219
NHMO-BI-25027	339	123	97.5458
NHMO-BI-25027	339	123	97.6673
NHMO-BI-25027	339	123	97.7729
NHMO-BI-25027	339	123	97.9577
NHMO-BI-25027	339	123	98.2601
NHMO-BI-25027	339	123	99.183
NHMO-BI-25027	339	123	99.1843
NHMO-BI-25027	339	123	99.1855
NHMO-BI-25027	339	123	99.3323
NHMO-BI-25027	339	123	99.5062
NHMO-BI-25027	339	123	99.5099
NHMO-BI-25027	339	123	99.6367
NHMO-BI-25027	339	123	100.235
NHMO-BI-25027	339	123	100.447
NHMO-BI-25027	339	123	100.54
NHMO-BI-25027	339	123	100.66
NHMO-BI-25027	339	123	100.982
NHMO-BI-25027	339	123	101.135
NHMO-BI-25027	339	123	101.343
NHMO-BI-25027	339	123	101.467
NHMO-BI-25027	339	123	101.617
NHMO-BI-25027	339	123	102.131
NHMO-BI-25027	339	123	102.171
NHMO-BI-25027	339	123	102.454
NHMO-BI-25027	339	123	103.102
NHMO-BI-25027	339	123	103.114
NHMO-BI-25027	339	123	103.445
NHMO-BI-25027	339	123	103.942
NHMO-BI-25027	339	123	104.442
NHMO-BI-25027	339	123	104.526
NHMO-BI-25027	339	123	104.557
NHMO-BI-25027	339	123	104.588
NHMO-BI-25027	339	123	104.693
NHMO-BI-25027	339	123	104.754
NHMO-BI-25027	339	123	104.803
NHMO-BI-25027	339	123	104.861
NHMO-BI-25027	339	123	104.934
NHMO-BI-25027	339	123	105.197
NHMO-BI-25027	339	123	105.318
NHMO-BI-25027	339	123	105.329
NHMO-BI-25027	339	123	105.379
NHMO-BI-25027	339	123	105.444
NHMO-BI-25027	339	123	105.571
NHMO-BI-25027	339	123	105.793
NHMO-BI-25027	339	123	105.89
NHMO-BI-25027	339	123	106.515
NHMO-BI-25027	339	123	106.934
NHMO-BI-25027	339	123	106.954
NHMO-BI-25027	339	123	106.989
NHMO-BI-25027	339	123	107.069
NHMO-BI-25027	339	123	107.396
NHMO-BI-25027	339	123	107.435
NHMO-BI-25027	339	123	107.491
NHMO-BI-25027	339	123	107.601
NHMO-BI-25027	339	123	107.795
NHMO-BI-25027	339	123	107.796
NHMO-BI-25027	339	123	107.878
NHMO-BI-25027	339	123	108.117
NHMO-BI-25027	339	123	108.122
NHMO-BI-25027	339	123	108.221
NHMO-BI-25027	339	123	108.257
NHMO-BI-25027	339	123	108.575
NHMO-BI-25027	339	123	108.659
NHMO-BI-25027	339	123	108.731
NHMO-BI-25027	339	123	108.902
NHMO-BI-25027	339	123	109.234
NHMO-BI-25027	339	123	109.256
NHMO-BI-25027	339	123	109.311
NHMO-BI-25027	339	123	109.381
NHMO-BI-25027	339	123	109.391
NHMO-BI-25027	339	123	109.524
NHMO-BI-25027	339	123	109.587
NHMO-BI-25027	339	123	109.866
NHMO-BI-25027	339	123	109.897
NHMO-BI-25027	339	123	109.903
NHMO-BI-25027	339	123	110.113
NHMO-BI-25027	339	123	110.222
NHMO-BI-25027	339	123	110.236
NHMO-BI-25027	339	123	110.239
NHMO-BI-25027	339	123	110.333
NHMO-BI-25027	339	123	110.37
NHMO-BI-25027	339	123	110.422
NHMO-BI-25027	339	123	110.434
NHMO-BI-25027	339	123	110.781
NHMO-BI-25027	339	123	110.819
NHMO-BI-25027	339	123	110.881
NHMO-BI-25027	339	123	110.899
NHMO-BI-25027	339	123	111.061
NHMO-BI-25027	339	123	111.68
NHMO-BI-25027	339	123	111.688
NHMO-BI-25027	339	123	112.052
NHMO-BI-25027	339	123	112.069
NHMO-BI-25027	339	123	112.183
NHMO-BI-25027	339	123	112.414
NHMO-BI-25027	339	123	112.659
NHMO-BI-25027	339	123	112.856
NHMO-BI-25027	339	123	112.882
NHMO-BI-25027	339	123	112.962
NHMO-BI-25027	339	123	113.018
NHMO-BI-25027	339	123	113.136
NHMO-BI-25027	339	123	113.213
NHMO-BI-25027	339	123	113.234
NHMO-BI-25027	339	123	113.253
NHMO-BI-25027	339	123	113.397
NHMO-BI-25027	339	123	113.478
NHMO-BI-25027	339	123	113.562
NHMO-BI-25027	339	123	113.625
NHMO-BI-25027	339	123	113.836
NHMO-BI-25027	339	123	113.996
NHMO-BI-25027	339	123	114.053
NHMO-BI-25027	339	123	114.082
NHMO-BI-25027	339	123	114.131
NHMO-BI-25027	339	123	114.385
NHMO-BI-25027	339	123	114.463
NHMO-BI-25027	339	123	114.586
NHMO-BI-25027	339	123	114.805
NHMO-BI-25027	339	123	114.902
NHMO-BI-25027	339	123	115.131
NHMO-BI-25027	339	123	115.235
NHMO-BI-25027	339	123	115.518
NHMO-BI-25027	339	123	115.607
NHMO-BI-25027	339	123	115.611
NHMO-BI-25027	339	123	115.617
NHMO-BI-25027	339	123	115.678
NHMO-BI-25027	339	123	115.715
NHMO-BI-25027	339	123	116.145
NHMO-BI-25027	339	123	116.274
NHMO-BI-25027	339	123	116.489
NHMO-BI-25027	339	123	116.531
NHMO-BI-25027	339	123	116.687
NHMO-BI-25027	339	123	116.693
NHMO-BI-25027	339	123	116.787
NHMO-BI-25027	339	123	116.887
NHMO-BI-25027	339	123	117.25
NHMO-BI-25027	339	123	117.34
NHMO-BI-25027	339	123	117.554
NHMO-BI-25027	339	123	118.065
NHMO-BI-25027	339	123	118.252
NHMO-BI-25027	339	123	118.531
NHMO-BI-25027	339	123	118.833
NHMO-BI-25027	339	123	119.05
NHMO-BI-25027	339	123	119.172
NHMO-BI-25027	339	123	119.216
NHMO-BI-25027	339	123	119.398
NHMO-BI-25027	339	123	119.522
NHMO-BI-25027	339	123	119.525
NHMO-BI-25027	339	123	119.583
NHMO-BI-25027	339	123	119.649
NHMO-BI-25027	339	123	120.286
NHMO-BI-25027	339	123	120.341
NHMO-BI-25027	339	123	120.681
NHMO-BI-25027	339	123	120.729
NHMO-BI-25027	339	123	120.822
NHMO-BI-25027	339	123	120.946
NHMO-BI-25027	339	123	120.948
NHMO-BI-25027	339	123	121.268
NHMO-BI-25027	339	123	121.559
NHMO-BI-25027	339	123	121.996
NHMO-BI-25027	339	123	122.016
NHMO-BI-25027	339	123	122.055
NHMO-BI-25027	339	123	122.21
NHMO-BI-25027	339	123	122.361
NHMO-BI-25027	339	123	122.51
NHMO-BI-25027	339	123	122.658
NHMO-BI-25027	339	123	122.691
NHMO-BI-25027	339	123	122.963
NHMO-BI-25027	339	123	122.991
NHMO-BI-25027	339	123	123.159
NHMO-BI-25027	339	123	123.274
NHMO-BI-25027	339	123	123.673
NHMO-BI-25027	339	123	124.239
NHMO-BI-25027	339	123	124.515
NHMO-BI-25027	339	123	124.525
NHMO-BI-25027	339	123	124.89
NHMO-BI-25027	339	123	125.846
NHMO-BI-25027	339	123	126.438
NHMO-BI-25027	339	123	126.537
NHMO-BI-25027	339	123	127.311
NHMO-BI-25027	339	123	127.439
NHMO-BI-25027	339	123	127.515
NHMO-BI-25027	339	123	127.641
NHMO-BI-25027	339	123	128.004
NHMO-BI-25027	339	123	129.349
NHMO-BI-25027	339	123	129.439
NHMO-BI-25027	339	123	129.469
NHMO-BI-25027	339	123	129.579
NHMO-BI-25027	339	123	129.966
NHMO-BI-25027	339	123	130.061
NHMO-BI-25027	339	123	130.157
NHMO-BI-25027	339	123	130.247
NHMO-BI-25027	339	123	130.327
NHMO-BI-25027	339	123	130.415
NHMO-BI-25027	339	123	130.505
NHMO-BI-25027	339	123	130.581
NHMO-BI-25027	339	123	131.072
NHMO-BI-25027	339	123	131.671
NHMO-BI-25027	339	123	131.716
NHMO-BI-25027	339	123	131.799
NHMO-BI-25027	339	123	132.6
NHMO-BI-25027	339	123	132.632
NHMO-BI-25027	339	123	132.87
NHMO-BI-25027	339	123	133.358
NHMO-BI-25027	339	123	133.515
NHMO-BI-25027	339	123	133.949
NHMO-BI-25027	339	123	134.06
NHMO-BI-25027	339	123	134.194
NHMO-BI-25027	339	123	134.425
NHMO-BI-25027	339	123	134.529
NHMO-BI-25027	339	123	134.635
NHMO-BI-25027	339	123	135.159
NHMO-BI-25027	339	123	135.324
NHMO-BI-25027	339	123	135.572
NHMO-BI-25027	339	123	136.595
NHMO-BI-25027	339	123	136.853
NHMO-BI-25027	339	123	137.648
NHMO-BI-25027	339	123	139.706
NHMO-BI-25027	339	123	140.149
NHMO-BI-25027	339	123	140.894
NHMO-BI-25027	339	123	141.791
NHMO-BI-25027	339	123	142.38
NHMO-BI-25027	339	123	144.146
NHMO-BI-25027	339	123	145.265
NHMO-BI-25027	339	123	146.931
NHMO-BI-25027	339	123	147.373
NHMO-BI-25027	339	123	148.336
NHMO-BI-25027	339	123	149.859
NHMO-BI-25027	339	123	161.35
NHMO-BI-25027	339	123	173.435
NHMO-BI-25029	122	10	35.9806
NHMO-BI-25029	122	10	43.7909
NHMO-BI-25029	122	10	52.8003
NHMO-BI-25029	122	10	53.7555
NHMO-BI-25029	122	10	56.2431
NHMO-BI-25029	122	10	57.1337
NHMO-BI-25029	122	10	57.2117
NHMO-BI-25029	122	10	60.6762
NHMO-BI-25029	122	10	69.8347
NHMO-BI-25029	122	10	72.8758
NHMO-BI-25029	122	10	73.0278
NHMO-BI-25029	122	10	73.8115
NHMO-BI-25029	122	10	76.4346
NHMO-BI-25029	122	10	76.8704
NHMO-BI-25029	122	10	77.475
NHMO-BI-25029	122	10	78.9014
NHMO-BI-25029	122	10	79.4494
NHMO-BI-25029	122	10	79.5799
NHMO-BI-25029	122	10	81.8704
NHMO-BI-25029	122	10	82.1028
NHMO-BI-25029	122	10	82.9631
NHMO-BI-25029	122	10	83.0054
NHMO-BI-25029	122	10	83.0505
NHMO-BI-25029	122	10	83.3333
NHMO-BI-25029	122	10	83.4323
NHMO-BI-25029	122	10	84.6852
NHMO-BI-25029	122	10	84.7269
NHMO-BI-25029	122	10	85.4598
NHMO-BI-25029	122	10	86.062
NHMO-BI-25029	122	10	86.7632
NHMO-BI-25029	122	10	86.9199
NHMO-BI-25029	122	10	87.0322
NHMO-BI-25029	122	10	87.4648
NHMO-BI-25029	122	10	87.7305
NHMO-BI-25029	122	10	87.8477
NHMO-BI-25029	122	10	87.8656
NHMO-BI-25029	122	10	88.2561
NHMO-BI-25029	122	10	88.732
NHMO-BI-25029	122	10	88.8779
NHMO-BI-25029	122	10	89.2696
NHMO-BI-25029	122	10	89.7839
NHMO-BI-25029	122	10	90.1234
NHMO-BI-25029	122	10	90.2124
NHMO-BI-25029	122	10	90.3389
NHMO-BI-25029	122	10	90.363
NHMO-BI-25029	122	10	90.5241
NHMO-BI-25029	122	10	90.7917
NHMO-BI-25029	122	10	91.7285
NHMO-BI-25029	122	10	91.9851
NHMO-BI-25029	122	10	92.4498
NHMO-BI-25029	122	10	92.8794
NHMO-BI-25029	122	10	93.2381
NHMO-BI-25029	122	10	93.4959
NHMO-BI-25029	122	10	93.9072
NHMO-BI-25029	122	10	94.1972
NHMO-BI-25029	122	10	94.5711
NHMO-BI-25029	122	10	94.8556
NHMO-BI-25029	122	10	95.3518
NHMO-BI-25029	122	10	95.5148
NHMO-BI-25029	122	10	95.5886
NHMO-BI-25029	122	10	96.4859
NHMO-BI-25029	122	10	96.9294
NHMO-BI-25029	122	10	96.9693
NHMO-BI-25029	122	10	97.2765
NHMO-BI-25029	122	10	97.766
NHMO-BI-25029	122	10	98.4176
NHMO-BI-25029	122	10	98.5618
NHMO-BI-25029	122	10	98.636
NHMO-BI-25029	122	10	98.7084
NHMO-BI-25029	122	10	98.9044
NHMO-BI-25029	122	10	98.9702
NHMO-BI-25029	122	10	99.4862
NHMO-BI-25029	122	10	99.5428
NHMO-BI-25029	122	10	99.9467
NHMO-BI-25029	122	10	99.9621
NHMO-BI-25029	122	10	100.564
NHMO-BI-25029	122	10	101.709
NHMO-BI-25029	122	10	101.709
NHMO-BI-25029	122	10	101.981
NHMO-BI-25029	122	10	102.45
NHMO-BI-25029	122	10	102.53
NHMO-BI-25029	122	10	102.563
NHMO-BI-25029	122	10	102.765
NHMO-BI-25029	122	10	103.096
NHMO-BI-25029	122	10	103.439
NHMO-BI-25029	122	10	103.597
NHMO-BI-25029	122	10	103.766
NHMO-BI-25029	122	10	104.404
NHMO-BI-25029	122	10	105.012
NHMO-BI-25029	122	10	105.017
NHMO-BI-25029	122	10	105.038
NHMO-BI-25029	122	10	105.239
NHMO-BI-25029	122	10	106.157
NHMO-BI-25029	122	10	106.247
NHMO-BI-25029	122	10	106.556
NHMO-BI-25029	122	10	106.674
NHMO-BI-25029	122	10	106.713
NHMO-BI-25029	122	10	107.205
NHMO-BI-25029	122	10	107.588
NHMO-BI-25029	122	10	107.951
NHMO-BI-25029	122	10	108.158
NHMO-BI-25029	122	10	108.656
NHMO-BI-25029	122	10	109.169
NHMO-BI-25029	122	10	109.963
NHMO-BI-25029	122	10	110.147
NHMO-BI-25029	122	10	110.398
NHMO-BI-25029	122	10	110.546
NHMO-BI-25029	122	10	110.975
NHMO-BI-25029	122	10	111.126
NHMO-BI-25029	122	10	111.376
NHMO-BI-25029	122	10	111.827
NHMO-BI-25029	122	10	112.055
NHMO-BI-25029	122	10	114.388
NHMO-BI-25029	122	10	116.139
NHMO-BI-25029	122	10	118.089
NHMO-BI-25029	122	10	119.011
NHMO-BI-25029	122	10	119.921
NHMO-BI-25031	399	83	28.4584
NHMO-BI-25031	399	83	28.6899
NHMO-BI-25031	399	83	30.6463
NHMO-BI-25031	399	83	32.9978
NHMO-BI-25031	399	83	33.4459
NHMO-BI-25031	399	83	33.8937
NHMO-BI-25031	399	83	35.319
NHMO-BI-25031	399	83	40.1555
NHMO-BI-25031	399	83	40.2949
NHMO-BI-25031	399	83	42.5118
NHMO-BI-25031	399	83	48.501
NHMO-BI-25031	399	83	55.6203
NHMO-BI-25031	399	83	59.2562
NHMO-BI-25031	399	83	61.3056
NHMO-BI-25031	399	83	61.5444
NHMO-BI-25031	399	83	62.362
NHMO-BI-25031	399	83	62.6859
NHMO-BI-25031	399	83	66.7142
NHMO-BI-25031	399	83	68.3947
NHMO-BI-25031	399	83	68.7504
NHMO-BI-25031	399	83	69.5263
NHMO-BI-25031	399	83	70.8546
NHMO-BI-25031	399	83	74.1564
NHMO-BI-25031	399	83	75.5581
NHMO-BI-25031	399	83	76.9877
NHMO-BI-25031	399	83	78.1989
NHMO-BI-25031	399	83	78.7089
NHMO-BI-25031	399	83	79.2014
NHMO-BI-25031	399	83	79.6418
NHMO-BI-25031	399	83	79.992
NHMO-BI-25031	399	83	80.962
NHMO-BI-25031	399	83	81.3718
NHMO-BI-25031	399	83	82.5403
NHMO-BI-25031	399	83	83.819
NHMO-BI-25031	399	83	84.5391
NHMO-BI-25031	399	83	87.9677
NHMO-BI-25031	399	83	88.0128
NHMO-BI-25031	399	83	88.2767
NHMO-BI-25031	399	83	88.391
NHMO-BI-25031	399	83	88.837
NHMO-BI-25031	399	83	88.89
NHMO-BI-25031	399	83	92.0041
NHMO-BI-25031	399	83	92.2846
NHMO-BI-25031	399	83	92.3105
NHMO-BI-25031	399	83	92.5581
NHMO-BI-25031	399	83	92.7332
NHMO-BI-25031	399	83	93.3108
NHMO-BI-25031	399	83	94.0347
NHMO-BI-25031	399	83	94.314
NHMO-BI-25031	399	83	94.7039
NHMO-BI-25031	399	83	96.0808
NHMO-BI-25031	399	83	96.1992
NHMO-BI-25031	399	83	96.2632
NHMO-BI-25031	399	83	96.4474
NHMO-BI-25031	399	83	96.6223
NHMO-BI-25031	399	83	96.7223
NHMO-BI-25031	399	83	96.9631
NHMO-BI-25031	399	83	97.4491
NHMO-BI-25031	399	83	97.5579
NHMO-BI-25031	399	83	98.1693
NHMO-BI-25031	399	83	98.7682
NHMO-BI-25031	399	83	98.7825
NHMO-BI-25031	399	83	99.0655
NHMO-BI-25031	399	83	99.1349
NHMO-BI-25031	399	83	99.268
NHMO-BI-25031	399	83	99.3847
NHMO-BI-25031	399	83	99.4206
NHMO-BI-25031	399	83	99.7248
NHMO-BI-25031	399	83	99.7344
NHMO-BI-25031	399	83	99.7555
NHMO-BI-25031	399	83	99.9735
NHMO-BI-25031	399	83	100.462
NHMO-BI-25031	399	83	100.579
NHMO-BI-25031	399	83	100.711
NHMO-BI-25031	399	83	100.793
NHMO-BI-25031	399	83	100.816
NHMO-BI-25031	399	83	100.932
NHMO-BI-25031	399	83	100.962
NHMO-BI-25031	399	83	100.973
NHMO-BI-25031	399	83	101.046
NHMO-BI-25031	399	83	101.382
NHMO-BI-25031	399	83	101.462
NHMO-BI-25031	399	83	101.521
NHMO-BI-25031	399	83	101.608
NHMO-BI-25031	399	83	101.75
NHMO-BI-25031	399	83	102.066
NHMO-BI-25031	399	83	102.23
NHMO-BI-25031	399	83	102.47
NHMO-BI-25031	399	83	102.754
NHMO-BI-25031	399	83	102.824
NHMO-BI-25031	399	83	102.877
NHMO-BI-25031	399	83	102.887
NHMO-BI-25031	399	83	103.47
NHMO-BI-25031	399	83	103.551
NHMO-BI-25031	399	83	103.724
NHMO-BI-25031	399	83	104.21
NHMO-BI-25031	399	83	104.235
NHMO-BI-25031	399	83	104.755
NHMO-BI-25031	399	83	105.176
NHMO-BI-25031	399	83	105.305
NHMO-BI-25031	399	83	105.506
NHMO-BI-25031	399	83	105.666
NHMO-BI-25031	399	83	105.693
NHMO-BI-25031	399	83	105.709
NHMO-BI-25031	399	83	105.795
NHMO-BI-25031	399	83	105.817
NHMO-BI-25031	399	83	106.003
NHMO-BI-25031	399	83	106.212
NHMO-BI-25031	399	83	106.431
NHMO-BI-25031	399	83	106.508
NHMO-BI-25031	399	83	106.648
NHMO-BI-25031	399	83	106.688
NHMO-BI-25031	399	83	106.881
NHMO-BI-25031	399	83	107.372
NHMO-BI-25031	399	83	107.372
NHMO-BI-25031	399	83	107.557
NHMO-BI-25031	399	83	107.61
NHMO-BI-25031	399	83	107.676
NHMO-BI-25031	399	83	107.765
NHMO-BI-25031	399	83	107.78
NHMO-BI-25031	399	83	107.789
NHMO-BI-25031	399	83	107.797
NHMO-BI-25031	399	83	108.031
NHMO-BI-25031	399	83	108.837
NHMO-BI-25031	399	83	108.948
NHMO-BI-25031	399	83	108.981
NHMO-BI-25031	399	83	109.145
NHMO-BI-25031	399	83	109.958
NHMO-BI-25031	399	83	110.222
NHMO-BI-25031	399	83	110.255
NHMO-BI-25031	399	83	110.342
NHMO-BI-25031	399	83	110.402
NHMO-BI-25031	399	83	110.554
NHMO-BI-25031	399	83	110.596
NHMO-BI-25031	399	83	110.901
NHMO-BI-25031	399	83	110.949
NHMO-BI-25031	399	83	111.217
NHMO-BI-25031	399	83	111.262
NHMO-BI-25031	399	83	112.569
NHMO-BI-25031	399	83	112.726
NHMO-BI-25031	399	83	112.823
NHMO-BI-25031	399	83	113.131
NHMO-BI-25031	399	83	113.191
NHMO-BI-25031	399	83	113.264
NHMO-BI-25031	399	83	113.288
NHMO-BI-25031	399	83	113.494
NHMO-BI-25031	399	83	113.523
NHMO-BI-25031	399	83	113.555
NHMO-BI-25031	399	83	113.721
NHMO-BI-25031	399	83	113.823
NHMO-BI-25031	399	83	113.967
NHMO-BI-25031	399	83	114.026
NHMO-BI-25031	399	83	114.048
NHMO-BI-25031	399	83	114.051
NHMO-BI-25031	399	83	114.455
NHMO-BI-25031	399	83	114.568
NHMO-BI-25031	399	83	114.617
NHMO-BI-25031	399	83	114.733
NHMO-BI-25031	399	83	114.752
NHMO-BI-25031	399	83	115.18
NHMO-BI-25031	399	83	115.236
NHMO-BI-25031	399	83	115.327
NHMO-BI-25031	399	83	115.343
NHMO-BI-25031	399	83	115.346
NHMO-BI-25031	399	83	115.453
NHMO-BI-25031	399	83	115.581
NHMO-BI-25031	399	83	115.636
NHMO-BI-25031	399	83	115.81
NHMO-BI-25031	399	83	115.873
NHMO-BI-25031	399	83	116.122
NHMO-BI-25031	399	83	116.507
NHMO-BI-25031	399	83	116.682
NHMO-BI-25031	399	83	117.073
NHMO-BI-25031	399	83	117.264
NHMO-BI-25031	399	83	117.496
NHMO-BI-25031	399	83	117.589
NHMO-BI-25031	399	83	117.719
NHMO-BI-25031	399	83	117.753
NHMO-BI-25031	399	83	117.867
NHMO-BI-25031	399	83	118.149
NHMO-BI-25031	399	83	118.249
NHMO-BI-25031	399	83	118.274
NHMO-BI-25031	399	83	118.504
NHMO-BI-25031	399	83	119.073
NHMO-BI-25031	399	83	119.143
NHMO-BI-25031	399	83	119.373
NHMO-BI-25031	399	83	119.377
NHMO-BI-25031	399	83	119.473
NHMO-BI-25031	399	83	119.486
NHMO-BI-25031	399	83	119.488
NHMO-BI-25031	399	83	119.645
NHMO-BI-25031	399	83	120.289
NHMO-BI-25031	399	83	120.312
NHMO-BI-25031	399	83	120.496
NHMO-BI-25031	399	83	120.609
NHMO-BI-25031	399	83	120.764
NHMO-BI-25031	399	83	120.796
NHMO-BI-25031	399	83	121.003
NHMO-BI-25031	399	83	121.031
NHMO-BI-25031	399	83	121.057
NHMO-BI-25031	399	83	121.181
NHMO-BI-25031	399	83	121.534
NHMO-BI-25031	399	83	121.542
NHMO-BI-25031	399	83	121.593
NHMO-BI-25031	399	83	121.953
NHMO-BI-25031	399	83	121.984
NHMO-BI-25031	399	83	122.147
NHMO-BI-25031	399	83	122.243
NHMO-BI-25031	399	83	122.294
NHMO-BI-25031	399	83	122.351
NHMO-BI-25031	399	83	122.368
NHMO-BI-25031	399	83	122.816
NHMO-BI-25031	399	83	122.895
NHMO-BI-25031	399	83	123.028
NHMO-BI-25031	399	83	123.108
NHMO-BI-25031	399	83	123.133
NHMO-BI-25031	399	83	123.21
NHMO-BI-25031	399	83	123.229
NHMO-BI-25031	399	83	123.314
NHMO-BI-25031	399	83	123.472
NHMO-BI-25031	399	83	123.939
NHMO-BI-25031	399	83	124.024
NHMO-BI-25031	399	83	124.103
NHMO-BI-25031	399	83	124.572
NHMO-BI-25031	399	83	124.819
NHMO-BI-25031	399	83	124.837
NHMO-BI-25031	399	83	125.169
NHMO-BI-25031	399	83	125.327
NHMO-BI-25031	399	83	125.653
NHMO-BI-25031	399	83	125.712
NHMO-BI-25031	399	83	125.835
NHMO-BI-25031	399	83	125.88
NHMO-BI-25031	399	83	125.995
NHMO-BI-25031	399	83	126.011
NHMO-BI-25031	399	83	126.46
NHMO-BI-25031	399	83	126.589
NHMO-BI-25031	399	83	127.145
NHMO-BI-25031	399	83	127.353
NHMO-BI-25031	399	83	127.394
NHMO-BI-25031	399	83	127.498
NHMO-BI-25031	399	83	127.71
NHMO-BI-25031	399	83	127.824
NHMO-BI-25031	399	83	127.854
NHMO-BI-25031	399	83	128.241
NHMO-BI-25031	399	83	128.289
NHMO-BI-25031	399	83	128.636
NHMO-BI-25031	399	83	128.753
NHMO-BI-25031	399	83	128.892
NHMO-BI-25031	399	83	129.094
NHMO-BI-25031	399	83	129.883
NHMO-BI-25031	399	83	129.957
NHMO-BI-25031	399	83	130.044
NHMO-BI-25031	399	83	130.152
NHMO-BI-25031	399	83	130.313
NHMO-BI-25031	399	83	130.354
NHMO-BI-25031	399	83	130.363
NHMO-BI-25031	399	83	131.109
NHMO-BI-25031	399	83	131.465
NHMO-BI-25031	399	83	132.147
NHMO-BI-25031	399	83	132.305
NHMO-BI-25031	399	83	132.417
NHMO-BI-25031	399	83	132.481
NHMO-BI-25031	399	83	132.642
NHMO-BI-25031	399	83	132.781
NHMO-BI-25031	399	83	133.518
NHMO-BI-25031	399	83	133.557
NHMO-BI-25031	399	83	133.567
NHMO-BI-25031	399	83	133.573
NHMO-BI-25031	399	83	133.74
NHMO-BI-25031	399	83	133.95
NHMO-BI-25031	399	83	134.153
NHMO-BI-25031	399	83	134.264
NHMO-BI-25031	399	83	134.446
NHMO-BI-25031	399	83	134.958
NHMO-BI-25031	399	83	135.381
NHMO-BI-25031	399	83	135.946
NHMO-BI-25031	399	83	136.291
NHMO-BI-25031	399	83	136.337
NHMO-BI-25031	399	83	136.435
NHMO-BI-25031	399	83	136.602
NHMO-BI-25031	399	83	137.058
NHMO-BI-25031	399	83	137.219
NHMO-BI-25031	399	83	137.76
NHMO-BI-25031	399	83	139.081
NHMO-BI-25031	399	83	139.298
NHMO-BI-25031	399	83	139.51
NHMO-BI-25031	399	83	139.926
NHMO-BI-25031	399	83	140.725
NHMO-BI-25031	399	83	140.911
NHMO-BI-25031	399	83	141.23
NHMO-BI-25031	399	83	141.543
NHMO-BI-25031	399	83	141.817
NHMO-BI-25031	399	83	142.224
NHMO-BI-25031	399	83	142.58
NHMO-BI-25031	399	83	142.708
NHMO-BI-25031	399	83	142.771
NHMO-BI-25031	399	83	143.569
NHMO-BI-25031	399	83	145.738
NHMO-BI-25031	399	83	146.69
NHMO-BI-25031	399	83	147.649
NHMO-BI-25031	399	83	147.671
NHMO-BI-25031	399	83	148.375
NHMO-BI-25031	399	83	148.63
NHMO-BI-25031	399	83	149.582
NHMO-BI-25031	399	83	149.78
NHMO-BI-25031	399	83	150.2
NHMO-BI-25031	399	83	157.44
NHMO-BI-25031	399	83	157.714
NHMO-BI-25031	399	83	158.871
NHMO-BI-25031	399	83	159.996
NHMO-BI-25031	399	83	162.591
NHMO-BI-25031	399	83	164.416
NHMO-BI-25031	399	83	166.882
NHMO-BI-25036	398	218	26.742
NHMO-BI-25036	398	218	28.6778
NHMO-BI-25036	398	218	32.8338
NHMO-BI-25036	398	218	33.0085
NHMO-BI-25036	398	218	33.1841
NHMO-BI-25036	398	218	33.4848
NHMO-BI-25036	398	218	34.0334
NHMO-BI-25036	398	218	36.1024
NHMO-BI-25036	398	218	36.7575
NHMO-BI-25036	398	218	36.9581
NHMO-BI-25036	398	218	39.0903
NHMO-BI-25036	398	218	39.5296
NHMO-BI-25036	398	218	43.1487
NHMO-BI-25036	398	218	46.956
NHMO-BI-25036	398	218	48.4868
NHMO-BI-25036	398	218	48.7451
NHMO-BI-25036	398	218	62.9781
NHMO-BI-25036	398	218	63.8076
NHMO-BI-25036	398	218	70.7271
NHMO-BI-25036	398	218	73.1891
NHMO-BI-25036	398	218	75.1606
NHMO-BI-25036	398	218	75.2142
NHMO-BI-25036	398	218	75.2527
NHMO-BI-25036	398	218	77.7898
NHMO-BI-25036	398	218	77.8452
NHMO-BI-25036	398	218	78.2561
NHMO-BI-25036	398	218	79.4316
NHMO-BI-25036	398	218	80.0799
NHMO-BI-25036	398	218	80.229
NHMO-BI-25036	398	218	80.7291
NHMO-BI-25036	398	218	83.4193
NHMO-BI-25036	398	218	83.5746
NHMO-BI-25036	398	218	83.8686
NHMO-BI-25036	398	218	84.0537
NHMO-BI-25036	398	218	84.8531
NHMO-BI-25036	398	218	85.6917
NHMO-BI-25036	398	218	85.7534
NHMO-BI-25036	398	218	87.803
NHMO-BI-25036	398	218	87.8989
NHMO-BI-25036	398	218	88.7571
NHMO-BI-25036	398	218	89.4151
NHMO-BI-25036	398	218	90.203
NHMO-BI-25036	398	218	90.5578
NHMO-BI-25036	398	218	90.8628
NHMO-BI-25036	398	218	90.9447
NHMO-BI-25036	398	218	91.0043
NHMO-BI-25036	398	218	91.1773
NHMO-BI-25036	398	218	91.3081
NHMO-BI-25036	398	218	91.5475
NHMO-BI-25036	398	218	91.6183
NHMO-BI-25036	398	218	91.6184
NHMO-BI-25036	398	218	91.6471
NHMO-BI-25036	398	218	91.7582
NHMO-BI-25036	398	218	92.0045
NHMO-BI-25036	398	218	92.2575
NHMO-BI-25036	398	218	92.6843
NHMO-BI-25036	398	218	92.7555
NHMO-BI-25036	398	218	93.0401
NHMO-BI-25036	398	218	93.1028
NHMO-BI-25036	398	218	93.1515
NHMO-BI-25036	398	218	93.2687
NHMO-BI-25036	398	218	93.4262
NHMO-BI-25036	398	218	93.4473
NHMO-BI-25036	398	218	93.8465
NHMO-BI-25036	398	218	93.9144
NHMO-BI-25036	398	218	93.9782
NHMO-BI-25036	398	218	94.0769
NHMO-BI-25036	398	218	94.1856
NHMO-BI-25036	398	218	94.6157
NHMO-BI-25036	398	218	94.7328
NHMO-BI-25036	398	218	94.9094
NHMO-BI-25036	398	218	95.068
NHMO-BI-25036	398	218	95.44
NHMO-BI-25036	398	218	96.0196
NHMO-BI-25036	398	218	96.0586
NHMO-BI-25036	398	218	96.6955
NHMO-BI-25036	398	218	97.2362
NHMO-BI-25036	398	218	97.3433
NHMO-BI-25036	398	218	97.4251
NHMO-BI-25036	398	218	97.5735
NHMO-BI-25036	398	218	98.1991
NHMO-BI-25036	398	218	98.5835
NHMO-BI-25036	398	218	98.8805
NHMO-BI-25036	398	218	99.0419
NHMO-BI-25036	398	218	99.2718
NHMO-BI-25036	398	218	99.3512
NHMO-BI-25036	398	218	99.3639
NHMO-BI-25036	398	218	99.3779
NHMO-BI-25036	398	218	99.5291
NHMO-BI-25036	398	218	99.9585
NHMO-BI-25036	398	218	100.659
NHMO-BI-25036	398	218	100.708
NHMO-BI-25036	398	218	100.887
NHMO-BI-25036	398	218	100.905
NHMO-BI-25036	398	218	101.027
NHMO-BI-25036	398	218	101.124
NHMO-BI-25036	398	218	101.325
NHMO-BI-25036	398	218	101.402
NHMO-BI-25036	398	218	101.555
NHMO-BI-25036	398	218	101.732
NHMO-BI-25036	398	218	101.868
NHMO-BI-25036	398	218	101.909
NHMO-BI-25036	398	218	101.927
NHMO-BI-25036	398	218	101.973
NHMO-BI-25036	398	218	102.085
NHMO-BI-25036	398	218	102.198
NHMO-BI-25036	398	218	102.484
NHMO-BI-25036	398	218	102.561
NHMO-BI-25036	398	218	102.655
NHMO-BI-25036	398	218	103.091
NHMO-BI-25036	398	218	103.177
NHMO-BI-25036	398	218	103.194
NHMO-BI-25036	398	218	103.24
NHMO-BI-25036	398	218	103.287
NHMO-BI-25036	398	218	103.43
NHMO-BI-25036	398	218	103.755
NHMO-BI-25036	398	218	103.823
NHMO-BI-25036	398	218	103.867
NHMO-BI-25036	398	218	103.937
NHMO-BI-25036	398	218	103.952
NHMO-BI-25036	398	218	104.186
NHMO-BI-25036	398	218	104.237
NHMO-BI-25036	398	218	104.449
NHMO-BI-25036	398	218	104.871
NHMO-BI-25036	398	218	104.951
NHMO-BI-25036	398	218	104.993
NHMO-BI-25036	398	218	105.123
NHMO-BI-25036	398	218	105.346
NHMO-BI-25036	398	218	105.386
NHMO-BI-25036	398	218	105.687
NHMO-BI-25036	398	218	105.829
NHMO-BI-25036	398	218	105.915
NHMO-BI-25036	398	218	105.952
NHMO-BI-25036	398	218	106.176
NHMO-BI-25036	398	218	106.224
NHMO-BI-25036	398	218	106.428
NHMO-BI-25036	398	218	106.743
NHMO-BI-25036	398	218	107.003
NHMO-BI-25036	398	218	107.037
NHMO-BI-25036	398	218	107.135
NHMO-BI-25036	398	218	107.324
NHMO-BI-25036	398	218	107.346
NHMO-BI-25036	398	218	107.517
NHMO-BI-25036	398	218	107.527
NHMO-BI-25036	398	218	107.68
NHMO-BI-25036	398	218	107.686
NHMO-BI-25036	398	218	107.805
NHMO-BI-25036	398	218	108.069
NHMO-BI-25036	398	218	108.207
NHMO-BI-25036	398	218	108.218
NHMO-BI-25036	398	218	108.532
NHMO-BI-25036	398	218	108.651
NHMO-BI-25036	398	218	109.05
NHMO-BI-25036	398	218	109.309
NHMO-BI-25036	398	218	109.432
NHMO-BI-25036	398	218	109.591
NHMO-BI-25036	398	218	109.897
NHMO-BI-25036	398	218	109.952
NHMO-BI-25036	398	218	110.065
NHMO-BI-25036	398	218	110.22
NHMO-BI-25036	398	218	110.234
NHMO-BI-25036	398	218	110.359
NHMO-BI-25036	398	218	110.794
NHMO-BI-25036	398	218	110.828
NHMO-BI-25036	398	218	110.92
NHMO-BI-25036	398	218	110.963
NHMO-BI-25036	398	218	110.99
NHMO-BI-25036	398	218	111.771
NHMO-BI-25036	398	218	112.227
NHMO-BI-25036	398	218	112.7
NHMO-BI-25036	398	218	112.829
NHMO-BI-25036	398	218	112.88
NHMO-BI-25036	398	218	113.035
NHMO-BI-25036	398	218	113.197
NHMO-BI-25036	398	218	113.55
NHMO-BI-25036	398	218	113.865
NHMO-BI-25036	398	218	113.918
NHMO-BI-25036	398	218	114.323
NHMO-BI-25036	398	218	114.726
NHMO-BI-25036	398	218	115.186
NHMO-BI-25036	398	218	115.432
NHMO-BI-25036	398	218	115.865
NHMO-BI-25036	398	218	115.867
NHMO-BI-25036	398	218	116.201
NHMO-BI-25036	398	218	116.317
NHMO-BI-25036	398	218	116.331
NHMO-BI-25036	398	218	116.4
NHMO-BI-25036	398	218	117
NHMO-BI-25036	398	218	117.073
NHMO-BI-25036	398	218	117.094
NHMO-BI-25036	398	218	117.234
NHMO-BI-25036	398	218	117.249
NHMO-BI-25036	398	218	117.861
NHMO-BI-25036	398	218	117.997
NHMO-BI-25036	398	218	118.008
NHMO-BI-25036	398	218	118.201
NHMO-BI-25036	398	218	119.193
NHMO-BI-25036	398	218	119.38
NHMO-BI-25036	398	218	119.811
NHMO-BI-25036	398	218	119.819
NHMO-BI-25036	398	218	120.152
NHMO-BI-25036	398	218	120.188
NHMO-BI-25036	398	218	120.465
NHMO-BI-25036	398	218	120.5
NHMO-BI-25036	398	218	120.555
NHMO-BI-25036	398	218	120.568
NHMO-BI-25036	398	218	120.755
NHMO-BI-25036	398	218	120.881
NHMO-BI-25036	398	218	121.063
NHMO-BI-25036	398	218	121.886
NHMO-BI-25036	398	218	122.032
NHMO-BI-25036	398	218	122.09
NHMO-BI-25036	398	218	122.102
NHMO-BI-25036	398	218	122.18
NHMO-BI-25036	398	218	122.19
NHMO-BI-25036	398	218	122.229
NHMO-BI-25036	398	218	122.549
NHMO-BI-25036	398	218	122.618
NHMO-BI-25036	398	218	122.84
NHMO-BI-25036	398	218	122.875
NHMO-BI-25036	398	218	122.98
NHMO-BI-25036	398	218	123.237
NHMO-BI-25036	398	218	123.458
NHMO-BI-25036	398	218	125.109
NHMO-BI-25036	398	218	125.261
NHMO-BI-25036	398	218	125.587
NHMO-BI-25036	398	218	126.052
NHMO-BI-25036	398	218	127.43
NHMO-BI-25036	398	218	127.572
NHMO-BI-25036	398	218	127.621
NHMO-BI-25036	398	218	127.627
NHMO-BI-25036	398	218	128.332
NHMO-BI-25036	398	218	128.653
NHMO-BI-25036	398	218	128.73
NHMO-BI-25036	398	218	128.754
NHMO-BI-25036	398	218	129.379
NHMO-BI-25036	398	218	130.517
NHMO-BI-25036	398	218	131.191
NHMO-BI-25036	398	218	131.727
NHMO-BI-25036	398	218	131.857
NHMO-BI-25036	398	218	131.881
NHMO-BI-25036	398	218	132.02
NHMO-BI-25036	398	218	132.939
NHMO-BI-25036	398	218	134.116
NHMO-BI-25036	398	218	135.488
NHMO-BI-25036	398	218	136.155
NHMO-BI-25036	398	218	137.084
NHMO-BI-25036	398	218	137.522
NHMO-BI-25036	398	218	137.686
NHMO-BI-25036	398	218	137.812
NHMO-BI-25036	398	218	138.413
NHMO-BI-25036	398	218	139.146
NHMO-BI-25036	398	218	139.169
NHMO-BI-25036	398	218	139.648
NHMO-BI-25036	398	218	140.318
NHMO-BI-25036	398	218	140.898
NHMO-BI-25036	398	218	141.951
NHMO-BI-25036	398	218	141.988
NHMO-BI-25036	398	218	142.372
NHMO-BI-25036	398	218	142.576
NHMO-BI-25036	398	218	142.76
NHMO-BI-25036	398	218	143.266
NHMO-BI-25036	398	218	144.502
NHMO-BI-25036	398	218	144.63
NHMO-BI-25036	398	218	145.07
NHMO-BI-25036	398	218	145.813
NHMO-BI-25036	398	218	147.487
NHMO-BI-25036	398	218	147.649
NHMO-BI-25036	398	218	148.621
NHMO-BI-25036	398	218	149.452
NHMO-BI-25036	398	218	150.124
NHMO-BI-25036	398	218	150.439
NHMO-BI-25036	398	218	151.118
NHMO-BI-25036	398	218	151.52
NHMO-BI-25036	398	218	155.31
NHMO-BI-25036	398	218	157.436
NHMO-BI-25036	398	218	159.282
NHMO-BI-25036	398	218	160.7
NHMO-BI-25036	398	218	163.119
NHMO-BI-25036	398	218	167.455
NHMO-BI-25036	398	218	170.017
NHMO-BI-25036	398	218	170.518
NHMO-BI-25036	398	218	173.49
NHMO-BI-25036	398	218	174.447
NHMO-BI-25036	398	218	175.434
NHMO-BI-25036	398	218	182.881
NHMO-BI-25036	398	218	184.179
NHMO-BI-25036	398	218	185.464
NHMO-BI-25036	398	218	186.833
NHMO-BI-25036	398	218	215.299
NHMO-BI-25036	398	218	216.678
NHMO-BI-25036	398	218	232.859
NHMO-BI-25051	116	11	40.4173
NHMO-BI-25051	116	11	42.3673
NHMO-BI-25051	116	11	54.2663
NHMO-BI-25051	116	11	60.1079
NHMO-BI-25051	116	11	63.3095
NHMO-BI-25051	116	11	75.6758
NHMO-BI-25051	116	11	81.2082
NHMO-BI-25051	116	11	88.2455
NHMO-BI-25051	116	11	90.5394
NHMO-BI-25051	116	11	92.3639
NHMO-BI-25051	116	11	94.1009
NHMO-BI-25051	116	11	94.5944
NHMO-BI-25051	116	11	94.9663
NHMO-BI-25051	116	11	95.0998
NHMO-BI-25051	116	11	95.1067
NHMO-BI-25051	116	11	95.2635
NHMO-BI-25051	116	11	95.3615
NHMO-BI-25051	116	11	95.4015
NHMO-BI-25051	116	11	96.7931
NHMO-BI-25051	116	11	96.9373
NHMO-BI-25051	116	11	97.9164
NHMO-BI-25051	116	11	98.3652
NHMO-BI-25051	116	11	98.4657
NHMO-BI-25051	116	11	99.7125
NHMO-BI-25051	116	11	100.481
NHMO-BI-25051	116	11	100.898
NHMO-BI-25051	116	11	101.498
NHMO-BI-25051	116	11	102.51
NHMO-BI-25051	116	11	102.709
NHMO-BI-25051	116	11	102.812
NHMO-BI-25051	116	11	102.835
NHMO-BI-25051	116	11	103.266
NHMO-BI-25051	116	11	103.559
NHMO-BI-25051	116	11	103.673
NHMO-BI-25051	116	11	103.851
NHMO-BI-25051	116	11	103.906
NHMO-BI-25051	116	11	104.005
NHMO-BI-25051	116	11	104.3
NHMO-BI-25051	116	11	105.033
NHMO-BI-25051	116	11	105.141
NHMO-BI-25051	116	11	105.561
NHMO-BI-25051	116	11	105.742
NHMO-BI-25051	116	11	106.576
NHMO-BI-25051	116	11	106.848
NHMO-BI-25051	116	11	107.617
NHMO-BI-25051	116	11	107.787
NHMO-BI-25051	116	11	107.853
NHMO-BI-25051	116	11	108.023
NHMO-BI-25051	116	11	108.082
NHMO-BI-25051	116	11	108.378
NHMO-BI-25051	116	11	108.504
NHMO-BI-25051	116	11	108.667
NHMO-BI-25051	116	11	108.867
NHMO-BI-25051	116	11	110.14
NHMO-BI-25051	116	11	110.218
NHMO-BI-25051	116	11	110.375
NHMO-BI-25051	116	11	110.4
NHMO-BI-25051	116	11	110.89
NHMO-BI-25051	116	11	111.105
NHMO-BI-25051	116	11	111.279
NHMO-BI-25051	116	11	111.682
NHMO-BI-25051	116	11	112.16
NHMO-BI-25051	116	11	113.079
NHMO-BI-25051	116	11	113.426
NHMO-BI-25051	116	11	113.441
NHMO-BI-25051	116	11	113.501
NHMO-BI-25051	116	11	113.583
NHMO-BI-25051	116	11	113.728
NHMO-BI-25051	116	11	113.871
NHMO-BI-25051	116	11	114.246
NHMO-BI-25051	116	11	114.616
NHMO-BI-25051	116	11	114.709
NHMO-BI-25051	116	11	115.021
NHMO-BI-25051	116	11	115.187
NHMO-BI-25051	116	11	116.322
NHMO-BI-25051	116	11	116.427
NHMO-BI-25051	116	11	116.551
NHMO-BI-25051	116	11	116.769
NHMO-BI-25051	116	11	116.8
NHMO-BI-25051	116	11	117.408
NHMO-BI-25051	116	11	117.666
NHMO-BI-25051	116	11	118.03
NHMO-BI-25051	116	11	118.14
NHMO-BI-25051	116	11	118.545
NHMO-BI-25051	116	11	118.882
NHMO-BI-25051	116	11	119.854
NHMO-BI-25051	116	11	120.88
NHMO-BI-25051	116	11	121.086
NHMO-BI-25051	116	11	122.583
NHMO-BI-25051	116	11	123.062
NHMO-BI-25051	116	11	123.297
NHMO-BI-25051	116	11	124.036
NHMO-BI-25051	116	11	124.07
NHMO-BI-25051	116	11	124.928
NHMO-BI-25051	116	11	124.987
NHMO-BI-25051	116	11	125.403
NHMO-BI-25051	116	11	126.029
NHMO-BI-25051	116	11	126.057
NHMO-BI-25051	116	11	126.287
NHMO-BI-25051	116	11	126.407
NHMO-BI-25051	116	11	127.968
NHMO-BI-25051	116	11	128.462
NHMO-BI-25051	116	11	130.234
NHMO-BI-25051	116	11	130.876
NHMO-BI-25051	116	11	131.064
NHMO-BI-25051	116	11	131.808
NHMO-BI-25051	116	11	134.818
NHMO-BI-25051	116	11	135.164
NHMO-BI-25051	116	11	137.907
NHMO-BI-25051	116	11	150.556
NHMO-BI-25051	116	11	154.154
NHMO-BI-25054	311	66	32.6721
NHMO-BI-25054	311	66	41.4752
NHMO-BI-25054	311	66	42.3478
NHMO-BI-25054	311	66	48.3346
NHMO-BI-25054	311	66	52.4466
NHMO-BI-25054	311	66	52.7377
NHMO-BI-25054	311	66	59.5502
NHMO-BI-25054	311	66	59.8859
NHMO-BI-25054	311	66	60.4943
NHMO-BI-25054	311	66	61.083
NHMO-BI-25054	311	66	61.3864
NHMO-BI-25054	311	66	62.084
NHMO-BI-25054	311	66	63.2474
NHMO-BI-25054	311	66	63.3682
NHMO-BI-25054	311	66	64.3731
NHMO-BI-25054	311	66	64.9668
NHMO-BI-25054	311	66	65.1631
NHMO-BI-25054	311	66	65.4525
NHMO-BI-25054	311	66	66.0018
NHMO-BI-25054	311	66	66.4045
NHMO-BI-25054	311	66	66.7015
NHMO-BI-25054	311	66	67.0463
NHMO-BI-25054	311	66	67.7568
NHMO-BI-25054	311	66	68.5354
NHMO-BI-25054	311	66	68.6002
NHMO-BI-25054	311	66	69.388
NHMO-BI-25054	311	66	69.5644
NHMO-BI-25054	311	66	69.7605
NHMO-BI-25054	311	66	70.3165
NHMO-BI-25054	311	66	71.0483
NHMO-BI-25054	311	66	71.7475
NHMO-BI-25054	311	66	72.2856
NHMO-BI-25054	311	66	72.614
NHMO-BI-25054	311	66	72.7449
NHMO-BI-25054	311	66	72.7928
NHMO-BI-25054	311	66	73.0492
NHMO-BI-25054	311	66	73.2918
NHMO-BI-25054	311	66	73.298
NHMO-BI-25054	311	66	73.6283
NHMO-BI-25054	311	66	74.2
NHMO-BI-25054	311	66	74.5476
NHMO-BI-25054	311	66	74.6685
NHMO-BI-25054	311	66	75.2015
NHMO-BI-25054	311	66	75.2158
NHMO-BI-25054	311	66	75.2587
NHMO-BI-25054	311	66	75.2967
NHMO-BI-25054	311	66	75.3588
NHMO-BI-25054	311	66	75.5181
NHMO-BI-25054	311	66	75.7052
NHMO-BI-25054	311	66	75.7121
NHMO-BI-25054	311	66	75.8366
NHMO-BI-25054	311	66	75.8478
NHMO-BI-25054	311	66	75.8889
NHMO-BI-25054	311	66	75.9589
NHMO-BI-25054	311	66	76.1353
NHMO-BI-25054	311	66	76.4467
NHMO-BI-25054	311	66	76.5323
NHMO-BI-25054	311	66	76.5509
NHMO-BI-25054	311	66	76.5566
NHMO-BI-25054	311	66	76.6294
NHMO-BI-25054	311	66	76.6625
NHMO-BI-25054	311	66	76.7609
NHMO-BI-25054	311	66	76.7821
NHMO-BI-25054	311	66	77.1787
NHMO-BI-25054	311	66	77.1811
NHMO-BI-25054	311	66	77.6242
NHMO-BI-25054	311	66	77.7387
NHMO-BI-25054	311	66	77.8982
NHMO-BI-25054	311	66	78.1236
NHMO-BI-25054	311	66	78.4659
NHMO-BI-25054	311	66	78.5444
NHMO-BI-25054	311	66	78.5819
NHMO-BI-25054	311	66	78.6208
NHMO-BI-25054	311	66	78.6448
NHMO-BI-25054	311	66	78.8152
NHMO-BI-25054	311	66	78.8788
NHMO-BI-25054	311	66	78.931
NHMO-BI-25054	311	66	78.956
NHMO-BI-25054	311	66	79.0789
NHMO-BI-25054	311	66	79.4636
NHMO-BI-25054	311	66	79.4805
NHMO-BI-25054	311	66	79.4925
NHMO-BI-25054	311	66	79.5032
NHMO-BI-25054	311	66	79.7259
NHMO-BI-25054	311	66	79.8449
NHMO-BI-25054	311	66	80.3219
NHMO-BI-25054	311	66	80.3322
NHMO-BI-25054	311	66	80.4582
NHMO-BI-25054	311	66	80.5747
NHMO-BI-25054	311	66	80.6447
NHMO-BI-25054	311	66	80.8343
NHMO-BI-25054	311	66	81.111
NHMO-BI-25054	311	66	81.1508
NHMO-BI-25054	311	66	81.2502
NHMO-BI-25054	311	66	81.2873
NHMO-BI-25054	311	66	81.4127
NHMO-BI-25054	311	66	81.6374
NHMO-BI-25054	311	66	81.7076
NHMO-BI-25054	311	66	81.7293
NHMO-BI-25054	311	66	81.7676
NHMO-BI-25054	311	66	82.3494
NHMO-BI-25054	311	66	82.4624
NHMO-BI-25054	311	66	82.5281
NHMO-BI-25054	311	66	82.7091
NHMO-BI-25054	311	66	82.8924
NHMO-BI-25054	311	66	83.0872
NHMO-BI-25054	311	66	83.1347
NHMO-BI-25054	311	66	83.1379
NHMO-BI-25054	311	66	83.6657
NHMO-BI-25054	311	66	83.8126
NHMO-BI-25054	311	66	84.0376
NHMO-BI-25054	311	66	84.0517
NHMO-BI-25054	311	66	84.058
NHMO-BI-25054	311	66	84.2009
NHMO-BI-25054	311	66	84.3754
NHMO-BI-25054	311	66	84.4596
NHMO-BI-25054	311	66	84.6033
NHMO-BI-25054	311	66	84.7062
NHMO-BI-25054	311	66	84.836
NHMO-BI-25054	311	66	84.8487
NHMO-BI-25054	311	66	85.044
NHMO-BI-25054	311	66	85.057
NHMO-BI-25054	311	66	85.1033
NHMO-BI-25054	311	66	85.1581
NHMO-BI-25054	311	66	85.2853
NHMO-BI-25054	311	66	85.5616
NHMO-BI-25054	311	66	85.7768
NHMO-BI-25054	311	66	85.8321
NHMO-BI-25054	311	66	85.8573
NHMO-BI-25054	311	66	85.862
NHMO-BI-25054	311	66	85.9096
NHMO-BI-25054	311	66	86.2328
NHMO-BI-25054	311	66	86.3431
NHMO-BI-25054	311	66	86.5209
NHMO-BI-25054	311	66	86.5436
NHMO-BI-25054	311	66	86.5714
NHMO-BI-25054	311	66	86.591
NHMO-BI-25054	311	66	86.736
NHMO-BI-25054	311	66	86.807
NHMO-BI-25054	311	66	86.9174
NHMO-BI-25054	311	66	87.149
NHMO-BI-25054	311	66	87.3787
NHMO-BI-25054	311	66	87.4301
NHMO-BI-25054	311	66	87.4896
NHMO-BI-25054	311	66	87.5499
NHMO-BI-25054	311	66	87.6099
[truncated: 10,834 more rows]
